# Supplementary material for: Scald resistance in hybrid rye (Secale cereale): genomic prediction and GWAS
Source: Front Plant Sci. 2024 Jan 18;15:1306591. doi: 10.3389/fpls.2024.1306591 (PMC10830712; doi:10.3389/fpls.2024.1306591)
Supplement: Supplementary file 1 [file Table_1.xlsx]

## Sheet: Genotypes_Restorers
		SNP
		1	2	3	4	5	6	7	8	9	10	11	12	13	14	15	16	17	18	19	20	21	22	23	24	25	26	27	28	29	30	31	32	33	34	35	36	37	38	39	40	41	42	43	44	45	46	47	48
ID	77	-1	1	1	1	-1	1	1	1	-1	-1	1	-1	-1	-1	1	1	-1	-1	-1	1	-1	-1	-1	-1	-1	-1	-1	-1	-1	1	-1	1	-1	-1	-1	-1	1	-1	-1	-1	-1	1	1	-1	-1	-1	1	-1
	142	-1	1	-1	1	1	1	1	1	-1	-1	1	1	1	-1	1	-1	1	-1	-1	1	-1	1	-1	-1	-1	1	-1	-1	-1	-1	-1	0	-1	-1	-1	-1	-1	-1	-1	-1	-1	-1	-1	-1	-1	-1	-1	-1
	7	-1	-1	-1	-1	-1	0	1	-1	-1	1	-1	-1	-1	-1	1	-1	1	-1	-1	1	1	1	-1	-1	-1	1	-1	-1	-1	0	1	-1	-1	-1	-1	-1	-1	-1	-1	-1	-1	1	-1	-1	-1	-1	-1	-1
	6	-1	1	-1	1	-1	1	1	-1	-1	1	-1	-1	1	1	1	-1	-1	1	-1	-1	0	-1	1	-1	-1	0	1	-1	-1	1	-1	-1	1	1	1	-1	1	-1	-1	-1	-1	-1	1	-1	-1	-1	-1	-1
	87	-1	-1	-1	-1	1	-1	1	0	-1	0	-1	0	1	-1	-1	-1	-1	-1	-1	-1	1	1	0	-1	-1	-1	1	-1	-1	-1	-1	0	0	1	0	-1	-1	0	-1	-1	-1	1	-1	-1	-1	-1	-1	-1
	80	-1	-1	-1	-1	-1	-1	-1	-1	-1	1	-1	-1	1	-1	-1	-1	1	-1	-1	1	1	1	-1	-1	1	1	-1	1	-1	-1	-1	1	1	-1	-1	-1	1	-1	-1	-1	-1	-1	-1	-1	-1	-1	-1	-1
	4	1	1	-1	-1	-1	-1	-1	1	-1	1	-1	1	-1	-1	-1	-1	1	-1	-1	1	1	1	-1	-1	1	-1	-1	1	-1	-1	-1	-1	1	-1	-1	-1	1	1	-1	-1	-1	-1	-1	-1	-1	-1	1	-1
	2	-1	1	-1	1	-1	-1	-1	-1	-1	1	-1	-1	-1	-1	-1	1	-1	-1	-1	-1	1	-1	-1	-1	-1	1	1	0	-1	1	1	-1	-1	1	-1	-1	-1	1	-1	-1	-1	1	1	0	-1	-1	-1	-1
	3	-1	-1	1	1	1	-1	1	-1	-1	-1	-1	0	1	-1	-1	-1	-1	-1	-1	-1	1	1	1	-1	-1	-1	1	-1	-1	-1	-1	-1	1	-1	1	-1	-1	-1	-1	-1	-1	1	-1	-1	-1	-1	-1	-1
	89	-1	1	-1	1	-1	-1	0	1	-1	-1	1	-1	-1	0	1	1	-1	-1	-1	1	1	-1	-1	-1	-1	-1	-1	-1	-1	-1	-1	-1	-1	-1	-1	-1	1	1	1	-1	-1	-1	-1	-1	-1	-1	-1	-1
	1	-1	1	-1	-1	-1	-1	-1	1	-1	-1	1	0	-1	1	1	-1	-1	-1	-1	1	1	1	-1	-1	-1	-1	-1	-1	-1	1	-1	-1	-1	-1	1	-1	1	-1	1	-1	-1	-1	-1	-1	-1	-1	-1	-1
	166	-1	1	-1	-1	-1	-1	1	1	-1	-1	1	1	-1	-1	1	-1	-1	-1	-1	1	-1	1	-1	-1	-1	-1	-1	1	-1	1	-1	-1	-1	-1	1	-1	1	-1	1	-1	-1	-1	-1	-1	-1	-1	-1	-1
	5	-1	1	-1	0	-1	-1	1	0	-1	-1	-1	-1	-1	-1	-1	-1	1	-1	0	1	1	1	-1	-1	-1	-1	-1	-1	-1	1	-1	0	1	-1	1	-1	1	1	1	-1	-1	1	1	-1	-1	1	-1	-1
	88	-1	-1	-1	-1	0	1	1	-1	-1	1	1	-1	1	-1	1	-1	1	-1	-1	1	-1	1	-1	-1	-1	1	-1	-1	-1	-1	1	-1	-1	-1	-1	-1	0	-1	-1	-1	-1	-1	-1	-1	-1	-1	-1	-1
	52	-1	-1	-1	1	-1	-1	-1	-1	-1	-1	-1	-1	1	-1	0	-1	0	-1	-1	-1	-1	1	-1	-1	-1	-1	1	1	-1	-1	-1	-1	-1	1	1	-1	1	-1	-1	0	-1	1	-1	-1	-1	1	-1	-1
	53	-1	-1	1	1	-1	-1	-1	-1	-1	-1	-1	-1	-1	-1	-1	-1	-1	-1	-1	-1	1	0	-1	-1	-1	-1	1	1	-1	-1	-1	-1	1	1	1	-1	1	-1	-1	-1	-1	1	-1	-1	-1	-1	-1	-1
	54	-1	1	-1	0	-1	-1	-1	-1	-1	-1	-1	-1	1	-1	-1	-1	-1	0	-1	0	-1	1	0	-1	-1	-1	-1	-1	-1	-1	1	-1	-1	-1	1	0	-1	1	-1	-1	-1	1	-1	-1	-1	-1	-1	-1
	55	-1	-1	-1	1	1	1	0	-1	1	1	-1	-1	0	-1	0	1	0	-1	-1	-1	1	1	-1	-1	-1	1	1	1	-1	0	-1	-1	-1	-1	0	-1	-1	1	-1	-1	-1	0	1	-1	-1	-1	-1	-1
	56	-1	-1	-1	0	-1	-1	-1	-1	-1	1	-1	-1	-1	-1	-1	1	-1	-1	-1	-1	1	1	-1	-1	1	1	1	1	-1	-1	-1	-1	-1	-1	-1	-1	-1	-1	-1	-1	-1	-1	0	-1	-1	-1	-1	-1
	8	-1	1	1	1	-1	-1	1	-1	-1	-1	-1	-1	-1	-1	-1	-1	-1	-1	-1	-1	1	0	-1	-1	-1	-1	1	-1	-1	-1	-1	-1	0	1	1	-1	1	-1	-1	-1	-1	1	-1	-1	-1	0	-1	-1
	9	-1	-1	-1	0	0	-1	0	0	0	0	-1	0	0	-1	-1	0	-1	-1	-1	-1	1	0	-1	-1	-1	-1	0	-1	-1	-1	-1	0	0	-1	-1	-1	-1	-1	-1	-1	-1	1	0	-1	-1	0	1	-1
	10	1	-1	-1	0	-1	-1	-1	-1	-1	1	-1	-1	-1	-1	-1	0	-1	-1	-1	-1	1	1	-1	-1	-1	-1	1	1	-1	-1	-1	-1	0	-1	-1	-1	1	1	-1	-1	-1	-1	-1	-1	-1	-1	1	-1
	11	-1	1	-1	1	-1	-1	1	1	-1	1	-1	-1	-1	1	1	1	-1	-1	-1	1	-1	-1	-1	-1	-1	-1	-1	0	-1	0	-1	-1	-1	-1	-1	-1	1	1	1	-1	-1	1	-1	1	-1	-1	-1	-1
	12	-1	0	-1	1	-1	-1	-1	0	-1	-1	1	-1	-1	1	-1	1	-1	1	-1	-1	-1	-1	-1	-1	-1	1	1	1	-1	-1	-1	-1	-1	1	-1	-1	1	1	-1	-1	-1	-1	1	-1	-1	-1	-1	-1
	13	-1	-1	-1	1	-1	-1	-1	1	-1	-1	1	-1	-1	-1	-1	1	-1	0	-1	-1	-1	-1	-1	-1	-1	1	1	1	-1	-1	-1	-1	-1	1	-1	-1	1	1	-1	-1	-1	-1	1	-1	-1	-1	-1	-1
	14	-1	-1	-1	1	-1	-1	-1	-1	-1	1	-1	-1	-1	-1	0	1	-1	-1	-1	0	-1	-1	-1	-1	-1	1	0	1	-1	0	-1	-1	-1	0	-1	-1	-1	1	0	-1	-1	1	0	-1	-1	-1	-1	-1
	57	-1	-1	-1	1	-1	-1	-1	0	-1	-1	1	-1	-1	0	1	1	-1	0	-1	1	-1	-1	-1	-1	-1	1	-1	1	-1	0	-1	-1	-1	-1	-1	-1	0	1	-1	-1	-1	-1	-1	1	-1	-1	-1	-1
	58	-1	1	-1	1	-1	-1	1	0	-1	1	-1	-1	-1	1	1	1	-1	1	-1	-1	-1	-1	-1	-1	-1	-1	1	-1	-1	0	-1	-1	-1	1	-1	-1	-1	1	1	-1	-1	1	-1	-1	-1	-1	-1	-1
	59	-1	1	-1	1	-1	-1	1	-1	-1	-1	1	-1	-1	0	1	1	-1	-1	-1	1	-1	-1	-1	-1	-1	-1	-1	-1	-1	0	-1	-1	-1	-1	-1	-1	1	1	1	-1	-1	-1	-1	1	-1	-1	-1	-1
	60	-1	-1	-1	1	-1	-1	1	-1	-1	0	0	-1	-1	1	1	1	-1	-1	-1	1	-1	-1	-1	-1	-1	-1	-1	1	-1	0	-1	-1	-1	-1	-1	-1	-1	1	-1	-1	-1	0	-1	0	-1	-1	-1	-1
	61	-1	1	-1	-1	-1	-1	1	0	-1	0	0	-1	-1	1	1	1	0	-1	-1	1	-1	-1	-1	-1	-1	1	0	-1	-1	-1	-1	-1	-1	-1	-1	-1	1	1	1	-1	-1	0	-1	-1	-1	-1	-1	-1
	15	-1	1	-1	1	-1	-1	1	-1	-1	1	1	-1	-1	1	1	1	1	-1	-1	1	-1	-1	-1	-1	-1	1	1	-1	-1	-1	-1	-1	-1	1	-1	-1	-1	1	1	-1	-1	-1	-1	-1	-1	-1	-1	-1
	62	-1	1	-1	1	-1	1	-1	1	-1	-1	1	-1	-1	-1	-1	0	0	-1	-1	1	-1	-1	-1	-1	-1	1	0	-1	-1	-1	-1	-1	-1	0	-1	-1	1	1	-1	-1	-1	-1	1	-1	-1	-1	-1	-1
	63	-1	1	-1	-1	-1	-1	1	1	-1	1	-1	-1	-1	1	0	-1	1	-1	-1	1	0	-1	-1	-1	-1	1	1	-1	-1	-1	-1	-1	-1	1	-1	-1	-1	1	1	-1	-1	1	0	-1	-1	-1	-1	-1
	64	-1	0	-1	-1	-1	0	1	1	-1	1	-1	-1	-1	1	1	1	-1	-1	-1	1	1	-1	-1	-1	-1	1	-1	-1	-1	-1	-1	-1	-1	-1	-1	-1	-1	1	0	-1	-1	1	-1	-1	-1	-1	-1	-1
	65	1	-1	-1	1	-1	1	-1	-1	-1	0	1	-1	-1	-1	1	1	-1	-1	-1	-1	-1	-1	-1	-1	-1	1	1	0	-1	0	-1	-1	0	-1	-1	-1	0	1	-1	-1	1	-1	1	-1	-1	-1	-1	-1
	66	1	-1	-1	1	-1	-1	-1	-1	-1	1	-1	-1	0	-1	-1	1	-1	-1	-1	-1	-1	-1	-1	-1	-1	1	1	1	1	-1	-1	-1	-1	-1	-1	-1	0	1	-1	-1	-1	1	1	-1	-1	-1	-1	-1
	16	-1	-1	-1	1	-1	-1	-1	-1	-1	1	-1	-1	-1	-1	-1	1	-1	-1	-1	-1	1	-1	-1	-1	-1	1	1	-1	-1	0	-1	-1	-1	-1	-1	-1	0	1	-1	-1	-1	1	1	-1	-1	-1	-1	-1
	17	1	-1	-1	1	-1	-1	-1	0	-1	1	-1	-1	1	-1	-1	1	-1	-1	-1	-1	-1	-1	-1	-1	-1	1	1	1	1	-1	-1	0	1	-1	-1	-1	-1	1	-1	-1	-1	1	1	-1	-1	-1	-1	-1
	67	1	-1	-1	1	-1	1	-1	-1	-1	1	-1	-1	-1	-1	1	1	-1	-1	-1	-1	1	-1	-1	-1	-1	1	1	1	-1	-1	-1	-1	1	-1	-1	-1	-1	1	-1	-1	-1	1	1	-1	-1	-1	-1	-1
	18	1	-1	-1	1	-1	1	-1	-1	-1	1	1	-1	-1	-1	1	1	-1	-1	-1	-1	-1	-1	-1	-1	-1	1	1	-1	-1	0	-1	-1	-1	-1	-1	-1	-1	1	-1	-1	0	-1	1	-1	-1	-1	-1	-1
	19	1	-1	-1	1	-1	1	-1	0	-1	-1	1	-1	-1	-1	-1	1	-1	-1	-1	-1	1	-1	-1	-1	-1	1	1	-1	-1	0	-1	-1	-1	-1	-1	-1	1	1	-1	-1	1	-1	1	-1	-1	-1	-1	-1
	20	1	-1	-1	1	-1	-1	-1	-1	-1	-1	1	-1	-1	-1	-1	1	-1	-1	-1	-1	1	-1	-1	-1	-1	1	1	0	-1	0	-1	-1	-1	-1	-1	-1	1	1	-1	-1	1	-1	1	-1	-1	-1	-1	-1
	21	-1	-1	-1	1	-1	-1	-1	-1	-1	-1	1	-1	-1	-1	-1	1	-1	-1	-1	-1	-1	-1	-1	-1	-1	1	1	-1	-1	-1	-1	-1	-1	-1	-1	-1	1	1	-1	-1	1	-1	1	-1	-1	-1	-1	-1
	22	1	-1	-1	1	-1	-1	-1	0	-1	1	1	-1	-1	-1	-1	1	-1	-1	-1	-1	-1	-1	-1	-1	-1	1	1	-1	-1	0	-1	1	-1	-1	-1	-1	-1	1	-1	-1	1	1	1	-1	-1	-1	-1	-1
	23	1	-1	-1	1	-1	-1	-1	0	-1	-1	-1	-1	-1	-1	-1	1	-1	-1	-1	-1	1	-1	-1	-1	-1	1	1	1	1	0	-1	0	-1	-1	-1	-1	0	1	-1	-1	1	1	1	-1	-1	-1	-1	-1
	24	1	-1	-1	1	-1	1	-1	-1	-1	1	-1	-1	-1	-1	0	1	-1	-1	-1	-1	-1	-1	-1	-1	-1	1	1	-1	-1	0	-1	-1	-1	-1	-1	-1	1	1	-1	-1	-1	1	1	-1	-1	-1	-1	-1
	25	-1	-1	-1	1	-1	-1	1	-1	-1	1	-1	-1	-1	-1	-1	1	-1	1	-1	-1	-1	-1	-1	-1	-1	-1	1	1	-1	0	-1	-1	-1	1	-1	-1	-1	1	-1	-1	-1	1	1	1	-1	-1	-1	-1
	26	-1	-1	-1	1	-1	-1	1	0	-1	1	-1	-1	0	-1	-1	0	1	-1	-1	1	-1	-1	-1	1	-1	1	-1	1	-1	0	-1	-1	-1	1	-1	-1	-1	1	-1	-1	-1	1	1	1	-1	-1	-1	-1
	27	-1	-1	-1	1	-1	-1	0	0	-1	1	-1	0	0	-1	-1	0	-1	1	-1	-1	-1	-1	-1	0	-1	-1	1	1	-1	0	-1	-1	-1	1	-1	1	-1	1	1	-1	-1	1	1	1	-1	-1	-1	-1
	28	-1	-1	-1	1	-1	-1	1	0	-1	1	-1	0	-1	-1	-1	1	-1	1	-1	-1	-1	-1	-1	1	-1	-1	1	1	-1	0	-1	-1	-1	1	-1	1	-1	1	-1	-1	-1	1	1	1	-1	-1	-1	-1
	29	-1	1	-1	-1	-1	1	1	1	-1	-1	1	-1	-1	-1	-1	1	-1	-1	-1	1	-1	-1	-1	-1	-1	1	-1	-1	-1	-1	-1	-1	-1	-1	-1	-1	1	1	-1	-1	-1	-1	1	-1	-1	-1	-1	-1
	30	-1	-1	-1	1	-1	0	-1	-1	-1	0	1	-1	-1	-1	0	1	-1	-1	-1	-1	0	-1	-1	-1	-1	1	1	-1	-1	-1	-1	-1	-1	-1	-1	-1	0	1	-1	-1	1	-1	1	-1	-1	-1	-1	-1
	31	-1	-1	-1	-1	-1	1	-1	-1	1	1	-1	-1	1	1	1	-1	0	-1	-1	0	-1	1	-1	-1	0	-1	0	1	-1	-1	-1	-1	-1	-1	-1	-1	1	-1	-1	-1	-1	-1	1	-1	-1	-1	-1	-1
	68	-1	-1	-1	-1	-1	1	0	-1	-1	1	-1	-1	-1	1	1	-1	-1	-1	-1	-1	-1	1	-1	-1	1	1	1	1	-1	-1	-1	-1	-1	-1	-1	-1	1	-1	-1	-1	-1	-1	1	-1	-1	-1	-1	-1
	32	-1	-1	-1	-1	-1	1	1	-1	-1	1	1	-1	0	-1	1	-1	0	-1	-1	0	-1	1	-1	-1	-1	0	0	1	-1	-1	-1	-1	-1	-1	-1	-1	1	-1	-1	-1	-1	-1	0	-1	-1	-1	-1	-1
	69	-1	-1	-1	-1	1	1	1	-1	-1	0	-1	-1	0	-1	1	1	0	-1	-1	0	-1	-1	-1	-1	1	1	0	-1	-1	-1	1	-1	-1	-1	-1	-1	1	-1	-1	-1	-1	-1	-1	-1	-1	-1	-1	-1
	70	-1	-1	-1	-1	-1	1	-1	-1	-1	1	1	-1	0	1	1	-1	1	-1	-1	0	-1	1	-1	-1	-1	1	0	1	-1	-1	-1	-1	-1	-1	-1	-1	1	-1	-1	-1	-1	-1	1	-1	-1	-1	-1	-1
	71	-1	-1	-1	-1	-1	1	1	-1	-1	1	1	-1	0	-1	1	-1	0	-1	-1	0	-1	1	-1	-1	1	-1	0	-1	-1	-1	1	-1	-1	-1	-1	-1	1	-1	-1	-1	-1	-1	-1	-1	-1	-1	-1	-1
	33	-1	-1	-1	1	-1	-1	-1	-1	-1	-1	1	-1	-1	0	-1	1	-1	0	-1	0	-1	-1	-1	-1	-1	-1	0	0	-1	-1	-1	-1	-1	-1	-1	-1	1	1	-1	-1	-1	-1	1	-1	-1	-1	-1	-1
	34	-1	1	-1	-1	-1	-1	1	0	-1	-1	1	-1	-1	1	1	1	-1	-1	-1	1	-1	-1	-1	-1	-1	1	-1	-1	-1	-1	-1	-1	-1	-1	-1	-1	1	1	1	-1	-1	-1	-1	-1	-1	-1	-1	-1
	35	-1	-1	-1	-1	-1	-1	0	-1	-1	-1	-1	-1	1	0	1	-1	1	-1	-1	1	-1	1	-1	-1	-1	0	-1	0	-1	-1	0	-1	-1	-1	0	-1	1	-1	-1	-1	-1	-1	1	-1	-1	-1	-1	-1
	36	-1	-1	-1	-1	0	-1	0	-1	-1	0	0	-1	-1	0	1	1	1	-1	-1	1	-1	-1	-1	-1	0	-1	-1	0	-1	-1	1	-1	-1	-1	1	-1	1	-1	-1	-1	-1	-1	1	-1	-1	-1	-1	-1
	37	-1	-1	-1	-1	1	0	-1	-1	-1	-1	-1	-1	-1	1	1	1	1	-1	-1	1	-1	-1	-1	-1	-1	-1	-1	1	-1	-1	-1	-1	-1	-1	1	-1	1	-1	-1	-1	-1	-1	1	-1	-1	-1	-1	-1
	38	-1	-1	-1	-1	-1	1	1	-1	-1	-1	1	-1	1	0	1	-1	1	-1	-1	1	-1	1	-1	-1	-1	-1	-1	-1	-1	-1	1	-1	-1	-1	-1	-1	1	1	-1	-1	-1	-1	-1	-1	-1	-1	-1	-1
	39	-1	-1	-1	1	1	1	-1	-1	1	-1	-1	-1	-1	1	1	1	-1	-1	-1	-1	-1	0	-1	-1	-1	1	1	1	-1	-1	-1	-1	-1	-1	-1	-1	1	-1	-1	-1	-1	-1	1	-1	-1	-1	-1	-1
	40	1	-1	-1	1	-1	1	-1	1	-1	1	1	-1	1	-1	1	1	-1	-1	-1	-1	1	-1	-1	-1	-1	1	1	1	1	0	-1	1	-1	-1	-1	-1	-1	1	-1	-1	1	-1	1	-1	-1	-1	-1	-1
	41	0	-1	-1	1	-1	0	-1	0	-1	-1	1	-1	0	-1	0	1	-1	-1	-1	-1	1	-1	-1	-1	-1	1	1	1	-1	-1	-1	0	0	-1	-1	-1	1	1	-1	-1	-1	-1	1	-1	-1	-1	-1	-1
	42	-1	-1	-1	1	-1	-1	-1	-1	-1	1	-1	-1	0	-1	-1	1	-1	-1	-1	-1	-1	-1	-1	-1	-1	1	1	-1	1	-1	-1	-1	-1	-1	-1	-1	0	1	-1	-1	-1	1	1	-1	-1	-1	-1	-1
	43	1	-1	-1	1	-1	1	-1	-1	-1	-1	-1	-1	1	-1	1	1	-1	-1	-1	-1	1	-1	-1	-1	-1	1	1	1	-1	0	-1	-1	-1	-1	-1	-1	0	1	-1	-1	1	1	1	-1	-1	-1	-1	-1
	44	1	-1	-1	1	-1	1	-1	0	-1	1	-1	-1	-1	-1	1	1	-1	-1	-1	-1	1	-1	-1	-1	-1	1	1	-1	-1	0	-1	-1	-1	-1	-1	-1	-1	1	-1	-1	1	1	1	-1	-1	-1	-1	-1
	45	-1	-1	-1	-1	-1	-1	-1	-1	1	1	0	-1	0	-1	-1	0	-1	-1	-1	-1	0	-1	1	-1	-1	1	1	1	0	0	-1	-1	-1	1	-1	-1	0	-1	-1	-1	-1	0	1	-1	-1	-1	1	-1
	72	-1	-1	-1	1	-1	-1	-1	-1	1	1	0	-1	1	-1	-1	-1	0	-1	-1	0	-1	-1	-1	-1	-1	1	1	1	1	0	-1	-1	-1	0	-1	-1	0	0	-1	-1	-1	0	1	-1	-1	-1	0	-1
	46	-1	-1	-1	1	-1	-1	-1	-1	1	1	1	-1	1	-1	-1	-1	-1	-1	-1	-1	1	-1	-1	-1	-1	1	1	1	1	0	-1	-1	-1	1	-1	-1	1	0	-1	-1	-1	-1	1	-1	-1	-1	1	-1
	47	-1	1	-1	0	-1	-1	-1	-1	-1	1	-1	-1	-1	-1	-1	1	1	-1	-1	-1	-1	1	0	-1	-1	1	-1	-1	-1	1	-1	0	-1	-1	-1	-1	-1	1	-1	-1	-1	-1	0	0	-1	-1	0	-1
	48	-1	-1	-1	0	-1	-1	-1	-1	-1	1	-1	-1	-1	-1	-1	1	1	-1	-1	-1	-1	0	0	-1	-1	1	-1	1	1	0	-1	-1	-1	-1	-1	-1	1	1	-1	-1	-1	-1	-1	1	-1	-1	1	-1
	73	-1	-1	-1	-1	-1	-1	-1	-1	-1	1	-1	0	-1	-1	-1	1	-1	-1	-1	-1	-1	1	1	-1	-1	1	1	1	-1	1	-1	-1	-1	-1	-1	-1	-1	1	-1	-1	-1	1	-1	1	-1	-1	-1	-1
	49	-1	0	-1	-1	-1	-1	-1	-1	-1	1	-1	-1	-1	-1	-1	1	0	-1	-1	-1	-1	-1	1	-1	-1	1	0	-1	1	0	-1	-1	-1	-1	-1	-1	-1	1	-1	-1	-1	-1	0	0	-1	-1	1	-1
	74	-1	-1	-1	1	-1	-1	1	-1	-1	1	-1	-1	1	-1	-1	1	1	-1	-1	1	-1	-1	-1	1	-1	0	-1	1	-1	0	-1	-1	-1	1	-1	1	-1	1	1	-1	-1	1	1	1	-1	-1	-1	-1
	50	-1	-1	-1	1	-1	-1	1	-1	-1	1	-1	-1	-1	-1	-1	1	-1	1	-1	-1	-1	-1	-1	1	-1	1	1	1	-1	0	-1	-1	-1	1	-1	1	-1	1	1	-1	-1	1	1	1	-1	-1	-1	-1
	75	-1	-1	-1	1	-1	-1	1	1	-1	1	-1	1	-1	-1	-1	1	-1	1	-1	-1	-1	-1	-1	1	-1	1	1	1	-1	0	-1	-1	-1	1	-1	1	-1	1	1	-1	-1	1	1	1	-1	-1	-1	-1
	76	-1	-1	-1	1	-1	-1	0	-1	-1	1	-1	-1	-1	-1	-1	0	-1	1	-1	-1	0	-1	-1	-1	-1	-1	1	1	-1	0	-1	-1	-1	1	-1	-1	-1	1	0	-1	-1	1	1	1	-1	-1	-1	-1
	51	-1	-1	-1	1	-1	-1	0	0	-1	1	-1	0	-1	-1	-1	1	-1	1	-1	-1	-1	-1	-1	1	-1	-1	1	1	-1	-1	-1	-1	-1	1	-1	1	-1	1	-1	-1	-1	1	1	1	-1	-1	-1	-1
	81	-1	-1	-1	-1	-1	-1	-1	-1	-1	1	-1	-1	1	-1	1	0	1	1	-1	-1	1	0	-1	-1	-1	1	0	1	-1	-1	-1	-1	1	-1	-1	-1	-1	1	-1	-1	-1	-1	-1	-1	-1	1	-1	-1
	82	-1	-1	-1	-1	-1	-1	-1	-1	-1	1	-1	-1	1	-1	0	-1	1	-1	-1	1	-1	1	-1	-1	-1	1	-1	1	-1	-1	-1	1	1	-1	-1	-1	-1	1	-1	-1	-1	-1	-1	-1	-1	1	-1	-1
	83	-1	1	-1	-1	-1	-1	-1	-1	-1	1	-1	-1	1	-1	-1	1	1	-1	-1	1	-1	-1	-1	1	-1	1	-1	1	-1	-1	-1	1	1	-1	-1	-1	-1	1	-1	-1	-1	-1	-1	-1	-1	1	-1	-1
	84	-1	-1	-1	-1	-1	0	-1	-1	-1	-1	1	-1	-1	1	-1	1	1	-1	-1	-1	-1	1	-1	1	-1	1	1	-1	-1	1	-1	-1	-1	1	-1	-1	-1	1	-1	-1	-1	-1	1	-1	1	-1	-1	-1
	85	-1	1	-1	-1	-1	1	-1	1	-1	1	-1	1	1	1	-1	-1	1	-1	-1	-1	1	1	-1	-1	-1	1	1	1	-1	0	-1	-1	1	-1	-1	-1	-1	1	-1	-1	-1	-1	1	-1	-1	-1	-1	-1
	86	-1	1	-1	-1	-1	1	-1	1	-1	0	-1	1	1	1	-1	-1	1	-1	-1	-1	1	1	0	-1	-1	1	1	1	-1	0	-1	-1	1	-1	-1	-1	-1	1	-1	-1	1	-1	1	-1	-1	-1	-1	-1
	90	-1	1	-1	-1	-1	1	-1	0	-1	0	1	0	-1	-1	1	-1	-1	-1	-1	0	1	1	-1	-1	-1	1	-1	-1	-1	-1	-1	-1	-1	-1	1	-1	1	-1	-1	-1	-1	-1	-1	-1	-1	-1	-1	0
	91	-1	-1	-1	-1	-1	1	0	-1	-1	-1	1	-1	0	-1	1	-1	0	-1	-1	1	-1	1	-1	-1	-1	1	-1	-1	-1	0	-1	-1	-1	-1	0	-1	1	-1	-1	-1	-1	-1	-1	-1	-1	-1	-1	-1
	92	-1	1	-1	-1	-1	0	-1	-1	-1	1	1	-1	0	1	1	-1	1	-1	-1	1	-1	1	-1	-1	-1	-1	-1	-1	-1	-1	-1	-1	-1	-1	-1	-1	1	-1	-1	-1	-1	-1	-1	-1	-1	-1	-1	-1
	93	-1	-1	-1	-1	-1	0	0	-1	-1	-1	1	-1	1	-1	1	-1	1	-1	-1	1	-1	1	-1	-1	-1	1	-1	-1	-1	-1	1	-1	-1	-1	1	-1	1	-1	0	-1	-1	-1	-1	-1	-1	-1	-1	-1
	94	-1	1	-1	-1	-1	-1	-1	-1	-1	0	1	-1	1	1	1	-1	1	-1	-1	1	-1	1	-1	-1	-1	1	-1	-1	-1	-1	-1	-1	-1	-1	-1	-1	1	-1	1	-1	-1	-1	-1	-1	-1	-1	-1	-1
	95	-1	-1	-1	-1	-1	1	-1	-1	-1	0	1	-1	-1	0	1	-1	1	-1	-1	1	-1	1	-1	-1	-1	1	-1	-1	-1	0	-1	-1	-1	-1	1	-1	1	-1	-1	-1	-1	-1	-1	-1	-1	-1	-1	-1
	96	-1	1	-1	-1	-1	-1	-1	-1	-1	-1	1	-1	1	1	1	-1	1	-1	-1	1	-1	1	-1	-1	-1	-1	-1	-1	-1	-1	-1	-1	-1	-1	-1	-1	1	-1	1	-1	-1	-1	-1	-1	-1	-1	-1	-1
	97	-1	1	-1	-1	-1	1	0	-1	-1	-1	1	-1	-1	1	1	-1	1	-1	-1	1	-1	1	-1	-1	-1	-1	-1	-1	-1	1	-1	-1	-1	-1	1	-1	1	-1	-1	-1	-1	-1	-1	-1	-1	-1	-1	-1
	98	-1	1	-1	-1	-1	0	-1	-1	-1	1	1	-1	1	-1	1	-1	1	-1	-1	1	-1	1	-1	-1	-1	0	-1	-1	-1	1	-1	-1	-1	-1	1	-1	1	-1	0	-1	-1	-1	-1	-1	-1	-1	-1	-1
	99	-1	1	-1	-1	-1	0	1	1	-1	1	1	1	-1	1	1	-1	1	-1	-1	1	-1	1	-1	-1	-1	1	-1	-1	-1	1	1	-1	-1	-1	0	-1	1	-1	0	-1	-1	-1	-1	-1	-1	-1	-1	-1
	100	-1	1	-1	1	-1	1	-1	-1	-1	1	1	-1	1	-1	1	1	1	-1	-1	1	-1	-1	-1	-1	-1	0	-1	1	-1	-1	-1	-1	-1	-1	-1	1	1	-1	-1	-1	-1	-1	-1	-1	-1	-1	-1	-1
	101	-1	0	-1	1	0	-1	0	1	-1	-1	0	1	1	-1	-1	-1	-1	-1	-1	1	1	1	-1	-1	-1	-1	-1	1	-1	1	-1	-1	-1	-1	-1	-1	0	-1	-1	-1	-1	0	-1	-1	-1	-1	-1	-1
	102	-1	-1	1	-1	-1	-1	1	-1	-1	1	-1	-1	1	1	-1	1	-1	-1	-1	-1	-1	-1	-1	-1	-1	-1	1	1	1	-1	-1	-1	-1	1	1	-1	1	-1	-1	-1	-1	1	-1	-1	-1	-1	-1	-1
	103	-1	1	-1	1	0	-1	1	1	-1	-1	-1	1	-1	-1	-1	-1	-1	-1	-1	1	1	1	-1	-1	-1	-1	-1	1	-1	0	-1	-1	-1	-1	1	-1	0	-1	-1	-1	-1	1	-1	-1	-1	-1	-1	-1
	104	-1	1	-1	-1	-1	-1	1	1	-1	1	0	-1	-1	1	1	-1	1	-1	-1	-1	-1	1	-1	-1	-1	1	-1	-1	-1	1	-1	-1	-1	1	1	1	-1	-1	-1	-1	-1	1	-1	-1	-1	-1	1	-1
	105	-1	1	-1	1	-1	-1	1	1	-1	0	0	-1	-1	1	-1	1	1	-1	-1	-1	-1	-1	-1	-1	-1	1	1	-1	-1	0	-1	-1	-1	-1	-1	-1	1	-1	-1	-1	-1	0	1	-1	-1	-1	1	-1
	106	-1	-1	-1	1	-1	-1	1	1	-1	-1	0	-1	-1	1	1	1	1	-1	-1	-1	1	-1	-1	-1	-1	1	-1	-1	-1	1	-1	-1	-1	-1	-1	-1	1	-1	-1	-1	1	0	-1	-1	-1	-1	1	-1
	107	-1	0	-1	1	-1	-1	1	1	-1	-1	1	-1	-1	-1	0	-1	1	-1	-1	-1	-1	1	-1	-1	-1	1	-1	-1	-1	0	-1	-1	-1	1	1	-1	1	1	-1	-1	-1	-1	1	-1	-1	-1	1	-1
	108	-1	1	-1	1	-1	-1	1	1	-1	1	-1	-1	-1	1	-1	-1	1	-1	-1	-1	-1	1	-1	-1	-1	1	0	-1	-1	1	-1	-1	-1	0	-1	-1	-1	-1	1	-1	-1	1	1	-1	-1	-1	1	-1
	109	-1	1	-1	-1	-1	-1	1	0	-1	-1	1	-1	-1	-1	-1	1	1	-1	-1	-1	1	-1	-1	-1	-1	1	-1	-1	-1	1	-1	-1	-1	1	1	1	1	-1	-1	-1	-1	-1	1	-1	-1	-1	0	-1
	110	-1	1	-1	1	-1	-1	1	1	-1	-1	1	-1	-1	1	1	-1	1	-1	-1	-1	-1	1	-1	-1	-1	1	-1	-1	-1	1	-1	-1	-1	1	0	-1	0	-1	1	-1	-1	-1	-1	-1	-1	-1	1	-1
	111	-1	1	-1	-1	-1	-1	1	1	-1	1	-1	-1	-1	1	-1	1	1	-1	-1	-1	-1	-1	-1	-1	-1	1	0	-1	-1	1	-1	-1	-1	0	-1	1	-1	-1	-1	-1	1	1	1	-1	-1	-1	-1	-1
	112	-1	0	-1	-1	-1	-1	1	1	-1	-1	1	1	-1	-1	1	-1	1	-1	-1	1	-1	1	-1	-1	-1	1	-1	-1	-1	1	1	-1	-1	-1	1	-1	1	-1	1	-1	-1	-1	-1	-1	-1	-1	-1	-1
	113	-1	-1	-1	-1	-1	1	1	1	-1	-1	1	1	1	1	1	-1	1	-1	-1	1	-1	1	-1	-1	-1	-1	-1	-1	-1	1	1	-1	-1	-1	1	-1	1	-1	-1	-1	-1	-1	-1	-1	-1	-1	-1	-1
	114	-1	1	-1	-1	-1	0	1	1	-1	1	1	1	1	1	1	-1	0	-1	-1	1	-1	1	-1	-1	-1	-1	-1	-1	-1	-1	-1	-1	-1	-1	0	-1	1	-1	0	-1	-1	-1	-1	-1	-1	-1	-1	-1
	115	-1	1	-1	-1	-1	1	1	-1	-1	1	1	-1	-1	1	1	-1	1	-1	-1	1	1	1	-1	-1	-1	-1	-1	-1	-1	1	1	-1	-1	-1	-1	-1	1	-1	0	-1	-1	-1	-1	-1	-1	-1	-1	-1
	116	-1	1	-1	-1	-1	-1	1	0	-1	-1	1	0	1	1	1	-1	0	-1	-1	1	-1	1	-1	-1	-1	1	-1	-1	-1	1	-1	-1	-1	-1	-1	-1	1	-1	1	-1	-1	-1	-1	-1	-1	-1	-1	-1
	117	-1	1	-1	-1	-1	0	1	-1	-1	0	1	-1	-1	1	1	-1	1	-1	-1	1	1	1	-1	-1	-1	1	-1	-1	-1	-1	-1	-1	-1	-1	1	-1	1	-1	0	-1	-1	-1	-1	-1	-1	-1	-1	-1
	118	-1	1	-1	-1	-1	-1	1	0	-1	-1	1	0	-1	1	1	-1	-1	-1	-1	1	-1	1	-1	-1	-1	1	-1	-1	-1	1	1	-1	-1	-1	1	-1	1	-1	1	-1	-1	-1	-1	-1	-1	-1	-1	-1
	119	-1	-1	-1	-1	-1	1	1	1	-1	-1	1	1	0	-1	1	-1	1	-1	-1	1	-1	1	-1	-1	-1	1	-1	-1	-1	-1	1	-1	-1	-1	1	-1	1	-1	-1	-1	-1	-1	-1	-1	-1	-1	-1	-1
	120	-1	-1	-1	1	-1	-1	-1	0	-1	-1	1	-1	-1	-1	-1	1	1	-1	-1	-1	-1	-1	-1	-1	-1	0	1	1	-1	1	-1	0	-1	0	-1	1	1	1	0	-1	-1	-1	1	-1	-1	-1	-1	-1
	121	-1	1	-1	1	-1	-1	-1	-1	-1	0	1	-1	-1	-1	-1	1	1	-1	-1	-1	-1	-1	-1	-1	-1	-1	1	1	-1	1	-1	-1	-1	-1	-1	1	-1	-1	-1	-1	-1	-1	1	-1	-1	-1	-1	-1
	122	-1	1	-1	1	-1	-1	-1	-1	-1	0	0	-1	-1	-1	-1	1	-1	-1	-1	-1	-1	-1	-1	-1	-1	1	1	1	-1	1	-1	-1	-1	1	-1	1	-1	0	0	-1	-1	0	1	-1	-1	-1	-1	-1
	123	-1	-1	-1	1	-1	-1	-1	-1	-1	-1	1	-1	1	1	-1	1	0	-1	-1	-1	-1	-1	-1	-1	-1	0	1	1	-1	1	-1	-1	-1	0	-1	1	1	-1	-1	-1	-1	-1	-1	-1	-1	-1	-1	-1
	124	-1	1	-1	1	0	-1	-1	-1	-1	-1	1	-1	0	1	-1	-1	1	-1	-1	-1	-1	-1	-1	-1	-1	1	1	-1	-1	1	-1	-1	-1	-1	-1	1	0	-1	-1	-1	-1	-1	1	-1	-1	-1	-1	-1
	125	-1	1	-1	-1	-1	-1	1	-1	-1	0	1	1	-1	-1	1	-1	1	-1	-1	1	-1	1	-1	-1	-1	1	-1	0	-1	-1	0	-1	-1	-1	1	-1	1	-1	1	-1	-1	-1	-1	-1	-1	-1	-1	-1
	126	-1	-1	-1	-1	-1	-1	1	0	-1	-1	1	-1	1	-1	1	-1	0	-1	-1	1	-1	1	-1	-1	-1	1	-1	-1	-1	1	1	-1	-1	-1	0	-1	1	-1	1	-1	-1	-1	-1	-1	-1	-1	-1	-1
	127	-1	1	-1	1	-1	-1	-1	1	-1	-1	-1	1	-1	1	1	-1	-1	-1	-1	1	0	1	-1	-1	-1	-1	-1	1	-1	-1	-1	-1	-1	-1	1	-1	1	-1	-1	-1	-1	1	-1	-1	-1	-1	-1	-1
	128	-1	-1	-1	-1	-1	-1	1	-1	-1	1	1	-1	1	-1	-1	1	0	-1	-1	0	-1	-1	-1	-1	-1	-1	0	-1	-1	-1	1	-1	-1	0	-1	-1	1	-1	-1	-1	-1	-1	-1	-1	-1	-1	-1	-1
	129	-1	-1	-1	-1	-1	0	1	-1	-1	1	1	1	1	-1	1	-1	1	-1	-1	1	0	1	-1	-1	-1	-1	-1	-1	-1	-1	1	-1	-1	-1	1	-1	1	-1	-1	-1	-1	-1	-1	-1	-1	-1	-1	1
	130	-1	-1	-1	1	-1	-1	-1	0	-1	1	-1	0	-1	-1	0	1	1	-1	-1	1	-1	-1	-1	-1	-1	-1	1	-1	-1	-1	1	-1	-1	1	-1	-1	-1	-1	-1	-1	-1	1	1	-1	-1	-1	-1	-1
	131	-1	1	1	1	1	-1	1	-1	-1	-1	-1	1	-1	-1	-1	0	-1	-1	-1	-1	1	1	-1	-1	-1	-1	1	-1	-1	-1	-1	-1	-1	1	-1	-1	-1	-1	-1	-1	-1	1	-1	-1	-1	-1	-1	1
	132	-1	1	-1	1	-1	-1	1	-1	-1	-1	-1	0	-1	0	-1	1	-1	-1	-1	-1	1	1	-1	-1	-1	-1	1	-1	-1	-1	-1	-1	-1	1	-1	-1	1	-1	-1	-1	-1	1	-1	-1	-1	-1	-1	-1
	133	-1	-1	1	1	1	-1	0	-1	-1	0	0	1	1	1	-1	-1	-1	-1	-1	-1	1	-1	-1	-1	-1	-1	1	1	-1	-1	-1	-1	-1	1	1	-1	-1	-1	-1	-1	-1	1	-1	-1	-1	-1	-1	1
	134	-1	-1	-1	1	0	-1	0	-1	-1	-1	-1	1	1	0	-1	1	-1	-1	-1	-1	1	1	-1	-1	-1	-1	1	0	-1	-1	-1	-1	-1	1	1	-1	0	-1	-1	-1	-1	1	-1	-1	-1	-1	-1	0
	135	-1	-1	-1	0	-1	1	1	-1	-1	1	1	-1	1	-1	1	1	1	-1	-1	1	-1	-1	-1	-1	-1	-1	-1	-1	-1	1	1	-1	-1	-1	-1	-1	1	-1	-1	-1	-1	-1	-1	-1	-1	-1	1	-1
	136	-1	1	1	1	-1	1	1	1	-1	0	1	-1	1	-1	1	-1	0	-1	-1	1	-1	1	-1	-1	-1	-1	-1	-1	-1	1	-1	-1	-1	-1	-1	-1	1	-1	-1	-1	-1	1	-1	-1	-1	-1	1	-1
	137	-1	1	-1	1	-1	1	1	1	-1	1	-1	-1	-1	1	1	1	-1	-1	-1	-1	-1	-1	-1	-1	-1	1	1	-1	-1	0	-1	1	-1	-1	-1	-1	-1	-1	-1	-1	-1	1	1	-1	-1	-1	-1	-1
	138	-1	1	-1	1	-1	-1	-1	-1	-1	-1	1	-1	-1	1	-1	1	-1	-1	-1	-1	-1	-1	-1	-1	-1	-1	1	-1	-1	0	-1	-1	-1	-1	-1	-1	1	-1	-1	-1	-1	1	1	-1	-1	-1	-1	-1
	139	-1	1	-1	1	-1	1	1	1	-1	1	-1	-1	-1	1	1	1	-1	-1	-1	1	-1	0	-1	-1	-1	-1	0	-1	-1	1	-1	1	-1	-1	-1	-1	-1	-1	-1	-1	-1	1	1	-1	-1	-1	-1	-1
	140	-1	1	0	1	-1	0	1	1	-1	1	1	-1	-1	1	0	1	-1	-1	-1	1	-1	-1	-1	-1	-1	1	-1	-1	-1	0	-1	-1	-1	-1	-1	-1	-1	-1	-1	-1	-1	1	1	-1	-1	-1	0	-1
	141	-1	-1	-1	1	-1	1	-1	1	-1	-1	1	-1	-1	-1	1	1	-1	-1	-1	-1	-1	-1	-1	-1	-1	-1	-1	-1	-1	1	0	1	-1	-1	-1	-1	1	-1	-1	-1	-1	1	1	-1	-1	-1	1	-1
	155	-1	1	-1	0	-1	-1	1	1	-1	-1	1	-1	1	-1	-1	1	1	-1	-1	1	1	-1	-1	-1	-1	-1	-1	-1	-1	-1	-1	1	-1	-1	-1	0	1	-1	0	-1	-1	-1	0	-1	-1	-1	-1	-1
	156	-1	1	-1	-1	-1	-1	1	1	-1	1	-1	-1	0	-1	-1	-1	1	-1	-1	-1	1	1	-1	-1	1	-1	1	-1	-1	1	-1	1	1	-1	-1	-1	1	-1	-1	-1	-1	-1	-1	-1	-1	-1	-1	-1
	143	-1	0	-1	1	-1	-1	1	1	-1	-1	1	-1	1	-1	-1	-1	1	-1	-1	1	-1	1	-1	-1	-1	-1	-1	0	-1	1	-1	1	1	-1	-1	1	1	-1	0	-1	-1	-1	-1	-1	-1	-1	-1	-1
	144	-1	1	-1	-1	-1	-1	1	1	-1	-1	0	-1	0	-1	-1	0	1	-1	-1	1	1	-1	-1	-1	1	0	-1	-1	-1	1	-1	1	0	-1	-1	-1	1	-1	-1	-1	-1	-1	0	-1	-1	-1	-1	-1
	145	-1	1	-1	1	-1	-1	1	1	-1	0	0	-1	-1	-1	-1	-1	1	-1	-1	-1	-1	1	-1	-1	-1	1	1	-1	-1	1	-1	1	1	-1	-1	1	1	-1	-1	-1	-1	-1	-1	-1	-1	-1	-1	-1
	146	-1	-1	-1	0	-1	-1	0	1	-1	-1	0	-1	-1	-1	-1	1	1	-1	-1	1	1	-1	-1	-1	-1	-1	-1	0	-1	-1	-1	1	-1	-1	-1	-1	1	-1	-1	-1	-1	-1	-1	-1	-1	-1	-1	-1
	157	-1	1	-1	0	-1	-1	1	1	-1	-1	1	1	-1	1	1	-1	0	-1	-1	1	-1	1	-1	-1	-1	-1	-1	-1	-1	-1	-1	-1	-1	-1	-1	-1	1	-1	0	-1	-1	-1	-1	-1	-1	-1	-1	-1
	158	-1	1	-1	1	-1	-1	1	1	-1	1	1	1	-1	-1	0	-1	1	-1	-1	1	-1	1	-1	-1	1	-1	-1	-1	-1	-1	-1	-1	0	-1	-1	1	1	-1	0	-1	-1	-1	-1	-1	-1	-1	-1	-1
	159	1	1	-1	0	-1	-1	1	1	-1	0	-1	1	-1	1	1	-1	1	-1	-1	1	0	1	-1	-1	-1	-1	-1	1	-1	-1	-1	-1	-1	-1	-1	-1	1	1	1	-1	-1	-1	-1	-1	-1	-1	1	-1
	160	1	1	-1	1	-1	-1	-1	1	-1	1	1	1	-1	-1	-1	-1	-1	-1	-1	1	-1	1	-1	-1	-1	1	-1	1	-1	1	-1	-1	1	-1	-1	1	1	-1	-1	-1	-1	-1	-1	-1	-1	-1	1	-1
	147	-1	0	-1	-1	-1	-1	1	0	-1	1	-1	0	1	0	1	-1	-1	-1	-1	1	-1	1	-1	-1	-1	1	-1	-1	-1	1	-1	1	-1	-1	1	-1	1	-1	1	-1	-1	-1	-1	-1	-1	-1	-1	-1
	148	-1	1	-1	-1	-1	-1	1	-1	-1	-1	1	-1	1	1	1	-1	-1	-1	-1	1	-1	1	-1	-1	-1	1	-1	-1	-1	1	-1	1	0	-1	-1	-1	1	-1	1	-1	-1	-1	-1	-1	-1	-1	-1	-1
	149	-1	-1	-1	-1	-1	-1	1	-1	-1	-1	1	-1	-1	-1	0	-1	1	-1	-1	1	-1	1	-1	-1	1	1	-1	-1	-1	-1	-1	1	1	-1	1	-1	1	-1	0	-1	-1	-1	-1	-1	-1	-1	-1	-1
	150	-1	-1	-1	-1	-1	-1	1	-1	-1	-1	1	-1	1	1	-1	-1	1	-1	-1	1	-1	1	-1	-1	-1	0	-1	-1	-1	1	-1	1	-1	-1	1	-1	1	-1	-1	-1	-1	-1	-1	-1	-1	-1	-1	-1
	151	-1	-1	-1	1	-1	1	-1	-1	-1	1	1	-1	1	-1	1	-1	1	-1	-1	1	1	1	-1	-1	-1	1	-1	0	-1	-1	-1	1	1	-1	-1	-1	1	-1	-1	-1	-1	1	1	-1	-1	-1	-1	-1
	161	1	1	-1	1	-1	-1	1	1	-1	-1	1	1	-1	1	-1	1	-1	-1	-1	1	-1	-1	-1	-1	0	-1	-1	-1	-1	-1	-1	1	-1	-1	-1	-1	1	-1	-1	-1	-1	1	-1	-1	-1	-1	1	-1
	162	-1	1	-1	-1	-1	1	0	1	-1	1	-1	-1	-1	1	1	-1	1	-1	-1	1	1	1	-1	-1	1	-1	-1	0	-1	-1	-1	1	1	-1	-1	-1	1	0	-1	-1	-1	-1	1	-1	-1	-1	1	-1
	152	-1	1	-1	-1	-1	0	1	1	-1	1	-1	-1	0	-1	0	1	0	-1	-1	1	1	0	-1	-1	1	-1	-1	-1	-1	1	-1	1	-1	-1	-1	-1	1	-1	-1	-1	-1	-1	0	-1	-1	-1	-1	-1
	153	-1	-1	-1	-1	-1	1	-1	1	-1	-1	1	-1	-1	1	0	1	-1	-1	-1	1	1	-1	-1	-1	1	1	-1	1	-1	-1	-1	1	-1	-1	-1	-1	1	-1	-1	-1	-1	1	0	-1	-1	-1	-1	-1
	154	-1	1	-1	-1	-1	-1	1	1	-1	1	-1	-1	1	1	-1	0	-1	-1	-1	1	-1	0	-1	-1	1	-1	-1	-1	-1	-1	-1	1	0	-1	-1	-1	1	-1	-1	-1	-1	-1	-1	-1	-1	-1	0	-1
	163	1	1	-1	1	-1	-1	0	1	-1	1	0	1	1	-1	-1	-1	-1	-1	-1	-1	1	1	-1	-1	0	-1	1	0	-1	-1	-1	-1	1	-1	-1	-1	0	1	-1	-1	-1	-1	1	-1	-1	1	1	-1
	164	1	1	-1	1	-1	-1	-1	-1	-1	1	-1	-1	-1	-1	-1	-1	-1	1	-1	-1	0	-1	-1	-1	1	-1	1	1	-1	-1	-1	-1	1	1	-1	-1	1	1	-1	-1	-1	-1	0	1	-1	-1	-1	-1
	165	1	1	-1	1	-1	-1	1	1	-1	1	-1	1	1	-1	-1	-1	1	-1	-1	1	0	-1	-1	-1	1	-1	-1	1	-1	-1	-1	-1	1	-1	-1	-1	1	1	-1	-1	-1	-1	1	1	-1	1	-1	-1
	78	-1	0	-1	-1	1	-1	1	-1	-1	-1	-1	0	0	0	-1	-1	-1	-1	-1	-1	0	1	-1	-1	-1	0	1	0	-1	-1	-1	-1	-1	1	-1	0	-1	0	-1	-1	-1	1	-1	-1	-1	-1	-1	-1
	79	-1	0	-1	1	-1	-1	-1	-1	-1	1	-1	-1	-1	-1	-1	1	-1	0	-1	-1	-1	-1	-1	-1	-1	1	1	0	-1	0	0	-1	-1	-1	-1	-1	0	1	-1	-1	-1	0	1	-1	-1	-1	-1	-1
[truncated: 4,741 more columns]

## Sheet: Genotypes_CMS_NRG
		SNP
		1	2	3	4	5	6	7	8	9	10	11	12	13	14	15	16	17	18	19	20	21	22	23	24	25	26	27	28	29	30	31	32	33	34	35	36	37	38	39	40	41	42	43	44	45	46	47	48
ID	168	-1	-1	1	-1	1	-1	1	-1	-1	-1	-1	1	-1	-1	-1	-1	-1	-1	-1	-1	-1	-1	-1	-1	-1	-1	-1	1	1	-1	-1	1	-1	1	-1	-1	-1	-1	-1	-1	-1	1	-1	-1	-1	1	1	-1
	167	-1	-1	1	-1	-1	-1	-1	1	1	-1	-1	1	-1	-1	-1	-1	-1	-1	-1	-1	1	-1	-1	-1	-1	-1	-1	1	1	-1	-1	1	-1	1	-1	-1	-1	-1	-1	-1	-1	1	-1	-1	-1	1	1	-1
	171	-1	-1	1	-1	-1	-1	-1	0	1	-1	-1	1	-1	-1	-1	-1	-1	-1	-1	-1	-1	-1	-1	-1	-1	-1	-1	1	1	-1	-1	1	-1	1	-1	-1	-1	-1	-1	-1	-1	1	-1	-1	-1	1	1	-1
	169	-1	-1	1	-1	1	-1	1	0	0	-1	-1	1	1	-1	-1	1	-1	-1	-1	-1	-1	-1	-1	-1	-1	-1	-1	0	-1	-1	-1	1	-1	1	-1	-1	-1	-1	-1	-1	-1	1	-1	-1	-1	1	1	-1
	172	-1	-1	1	-1	0	-1	-1	0	1	-1	-1	1	-1	-1	-1	-1	-1	-1	-1	-1	0	-1	-1	-1	-1	-1	-1	1	1	-1	-1	1	-1	1	-1	-1	-1	-1	-1	-1	-1	1	-1	-1	-1	1	1	-1
	170	-1	-1	1	-1	-1	-1	-1	-1	1	-1	-1	1	-1	-1	-1	-1	-1	-1	-1	-1	-1	-1	-1	-1	-1	1	-1	1	1	-1	-1	1	-1	1	-1	-1	-1	-1	-1	-1	-1	1	-1	-1	-1	1	1	-1
	176	-1	-1	-1	-1	-1	-1	-1	1	1	-1	-1	1	-1	-1	-1	-1	-1	0	-1	-1	1	0	-1	-1	-1	-1	0	1	1	-1	-1	1	1	1	-1	-1	-1	-1	-1	-1	-1	1	-1	-1	-1	1	1	-1
	178	-1	-1	1	-1	-1	-1	1	1	1	-1	-1	1	1	-1	-1	1	-1	1	-1	-1	-1	-1	-1	-1	-1	-1	1	-1	-1	-1	-1	1	-1	1	-1	-1	-1	-1	-1	-1	-1	1	-1	-1	-1	1	1	-1
	179	-1	-1	1	-1	0	-1	1	1	1	-1	-1	1	1	-1	-1	1	-1	-1	-1	-1	-1	-1	-1	-1	-1	-1	-1	1	-1	-1	-1	1	-1	1	-1	-1	-1	-1	-1	-1	-1	1	-1	-1	-1	1	1	-1
	180	-1	-1	1	-1	-1	-1	1	-1	-1	-1	-1	1	1	-1	-1	1	-1	-1	-1	-1	-1	-1	-1	-1	-1	-1	-1	-1	-1	-1	-1	1	-1	1	-1	-1	-1	-1	-1	-1	-1	1	-1	-1	-1	1	1	-1
	182	-1	-1	1	-1	-1	-1	-1	-1	1	-1	-1	1	-1	-1	-1	-1	-1	-1	-1	-1	-1	-1	-1	-1	-1	1	-1	1	1	-1	-1	1	-1	1	-1	-1	-1	-1	-1	-1	-1	1	-1	-1	-1	1	1	-1
	181	-1	-1	1	-1	-1	-1	-1	-1	1	-1	-1	1	1	-1	-1	1	-1	-1	-1	-1	-1	-1	-1	-1	-1	1	-1	-1	1	-1	-1	1	-1	1	-1	-1	-1	-1	-1	-1	-1	1	-1	-1	-1	1	1	-1
	184	-1	-1	1	-1	-1	-1	1	1	1	-1	-1	1	1	-1	-1	-1	-1	1	-1	-1	-1	1	-1	-1	-1	-1	1	-1	-1	-1	-1	1	1	1	-1	-1	-1	-1	-1	-1	-1	0	-1	-1	-1	1	1	-1
	183	-1	-1	1	-1	-1	-1	1	1	1	-1	-1	1	1	-1	-1	-1	-1	1	-1	-1	-1	1	-1	-1	-1	-1	1	-1	-1	-1	-1	1	1	1	-1	-1	-1	-1	-1	-1	-1	1	-1	-1	-1	1	1	-1
	185	1	1	-1	-1	-1	-1	-1	0	-1	-1	-1	1	-1	-1	-1	0	1	-1	-1	1	1	0	-1	-1	-1	-1	-1	1	-1	-1	-1	1	0	-1	-1	-1	0	-1	-1	-1	-1	1	-1	-1	-1	1	1	-1
	177	0	1	-1	-1	-1	-1	-1	1	-1	-1	-1	1	1	-1	-1	1	-1	-1	-1	-1	0	-1	-1	-1	-1	-1	1	1	-1	-1	-1	1	-1	1	-1	-1	-1	-1	-1	-1	-1	1	-1	-1	-1	1	1	-1
	175	-1	-1	1	-1	-1	-1	-1	0	1	-1	-1	-1	-1	-1	-1	-1	-1	-1	-1	-1	1	-1	-1	-1	1	-1	-1	1	1	-1	-1	1	-1	1	-1	-1	-1	-1	-1	-1	-1	1	-1	-1	-1	1	1	-1
	174	-1	-1	0	-1	-1	-1	-1	0	1	-1	-1	0	-1	-1	-1	-1	-1	-1	-1	-1	1	-1	-1	-1	-1	-1	-1	1	1	-1	-1	1	-1	1	-1	-1	-1	-1	-1	-1	-1	1	-1	-1	-1	1	1	-1
	173	-1	-1	-1	-1	-1	-1	-1	1	1	-1	-1	1	-1	-1	-1	-1	-1	-1	-1	-1	1	-1	-1	-1	-1	-1	-1	1	1	-1	-1	1	-1	1	-1	-1	-1	-1	-1	-1	-1	1	-1	-1	-1	1	1	-1
[truncated: 4,741 more columns]

## Sheet: Flakkebjerg
Hybrid	Restorer	CMS	NRG	CMSxNRG	Year	Spatial	Scald
216	4	168	167	187	1	1211	0.665289
216	4	168	167	187	1	193	3.32644
216	4	168	167	187	3	3173	2.28129
216	4	168	167	187	3	371	2.28129
213	1	167	178	186	1	1247	0.665289
213	1	167	178	186	1	1151	0.665289
213	1	167	178	186	3	3149	3.04172
213	1	167	178	186	3	3122	2.28129
214	2	167	178	186	1	1259	0.665289
214	2	167	178	186	1	1131	2.32851
214	2	167	178	186	3	383	3.04172
214	2	167	178	186	3	3142	5.32301
215	3	167	178	186	1	192	2.32851
215	3	167	178	186	1	1210	1.33058
215	3	167	178	186	3	3180	2.28129
215	3	167	178	186	3	3123	3.04172
217	5	167	178	188	1	186	0.997933
217	5	167	178	188	1	1248	0.665289
217	5	167	178	188	3	3171	3.04172
217	5	167	178	188	3	399	3.04172
218	1	168	179	189	1	1182	0.997933
218	1	168	179	189	1	1172	0.665289
218	1	168	179	189	1	1152	0.665289
218	1	168	179	189	1	1229	0.399173
218	1	168	179	189	3	3104	3.04172
218	1	168	179	189	3	3179	3.04172
219	1	169	180	190	1	188	0.665289
219	1	169	180	190	1	1189	0.133058
220	1	168	180	191	1	1180	1.33058
220	1	168	180	191	1	1178	0.399173
220	1	168	180	191	1	1107	2.32851
220	1	168	180	191	1	1128	0.665289
220	1	168	180	191	3	375	3.04172
220	1	168	180	191	3	3132	3.04172
221	1	167	180	192	1	1135	0.665289
221	1	167	180	192	1	1199	0.665289
221	1	167	180	192	1	1131	1.33058
221	1	167	180	192	1	1227	0.997933
221	1	167	180	192	3	3146	5.32301
221	1	167	180	192	3	378	5.32301
222	1	168	181	193	1	1147	0.399173
222	1	168	181	193	1	1214	0.133058
222	1	168	181	193	1	1127	0.399173
222	1	168	181	193	1	1262	0.997933
222	1	168	181	193	3	394	3.04172
222	1	168	181	193	3	3151	3.04172
331	1	167	181	204	3	3117	2.28129
331	1	167	181	204	3	3158	2.28129
223	6	167	178	186	1	1196	0.0665289
223	6	167	178	186	1	1110	0.399173
223	6	167	178	186	3	397	2.28129
223	6	167	178	186	3	3177	2.28129
224	7	167	178	186	1	1176	2.32851
224	7	167	178	186	1	1172	0.399173
224	7	167	178	186	3	3172	3.04172
224	7	167	178	186	3	377	3.04172
225	8	167	180	192	1	1193	0.399173
225	8	167	180	192	1	1147	0.399173
226	8	170	178	194	1	198	0.399173
226	8	170	178	194	1	1187	0.399173
227	9	167	180	192	1	1246	2.32851
227	9	167	180	192	1	1148	2.32851
228	10	167	180	192	1	1234	1.33058
228	10	167	180	192	1	1173	2.32851
229	11	167	180	192	1	1149	1.33058
229	11	167	180	192	1	1213	0.399173
230	12	167	180	192	1	1129	0.399173
230	12	167	180	192	1	1229	0.399173
231	12	167	182	195	1	1148	0.133058
231	12	167	182	195	1	1260	0.665289
232	13	167	180	192	1	1152	0.399173
232	13	167	180	192	1	1236	0.399173
233	13	167	182	195	1	1165	0.399173
233	13	167	182	195	1	1243	0.665289
234	14	167	180	192	1	1167	0.665289
234	14	167	180	192	1	1192	0.665289
235	14	167	182	195	1	1230	0.997933
235	14	167	182	195	1	195	0.665289
236	15	167	180	192	1	1191	0.399173
236	15	167	180	192	1	1169	0.665289
237	15	167	182	195	1	1121	0.665289
237	15	167	182	195	1	1217	1.33058
238	16	167	182	195	1	1129	2.32851
238	16	167	182	195	1	1233	2.32851
239	17	167	182	195	1	1161	2.32851
239	17	167	182	195	1	1251	0.665289
240	18	167	182	195	1	1132	3.32644
240	18	167	182	195	1	1218	1.33058
241	19	167	182	195	1	1150	2.32851
241	19	167	182	195	1	1181	2.32851
242	20	171	180	196	1	186	0.997933
242	20	171	180	196	1	1238	0.399173
243	21	171	180	196	1	1127	0.665289
243	21	171	180	196	1	1204	0.399173
244	22	171	180	196	1	1215	0.665289
244	22	171	180	196	1	1172	0.399173
245	23	171	180	196	1	1116	2.32851
245	23	171	180	196	1	1237	1.33058
246	24	171	180	196	1	1106	0.133058
246	24	171	180	196	1	1252	0.133058
247	25	171	180	196	1	1204	0.665289
247	25	171	180	196	1	1148	0.399173
248	26	171	180	196	1	1216	0.665289
248	26	171	180	196	1	1123	0.665289
249	27	171	180	196	1	1253	0.665289
249	27	171	180	196	1	1135	0.665289
250	28	171	180	196	1	1196	0.133058
250	28	171	180	196	1	1138	0.399173
251	29	172	179	197	1	1150	0.665289
251	29	172	179	197	1	1249	0.399173
252	30	172	179	197	1	1177	2.32851
252	30	172	179	197	1	1164	0.665289
253	31	172	179	197	1	1224	0.665289
253	31	172	179	197	1	1142	0.399173
254	32	172	179	197	1	1245	0.399173
254	32	172	179	197	1	1107	0.399173
255	33	172	179	197	1	1122	0.133058
255	33	172	179	197	1	1238	0.399173
256	34	172	182	198	1	1227	1.33058
256	34	172	182	198	1	1126	1.33058
257	35	172	182	198	1	1257	0.399173
257	35	172	182	198	1	1170	0.997933
258	36	172	182	198	1	1132	3.32644
258	36	172	182	198	1	1259	0.997933
259	37	172	182	198	1	1261	0.399173
259	37	172	182	198	1	1141	1.33058
260	38	172	182	198	1	1155	1.33058
260	38	172	182	198	1	1212	2.32851
261	39	172	182	198	1	1261	0.665289
261	39	172	182	198	1	1132	1.33058
262	40	172	182	198	1	1156	0.997933
262	40	172	182	198	1	1207	0.665289
263	41	172	182	198	1	1195	0.665289
263	41	172	182	198	1	1173	0.665289
264	42	172	182	198	1	1214	0.665289
264	42	172	182	198	1	199	0.665289
265	43	172	182	198	1	1244	0.133058
265	43	172	182	198	1	1122	0.133058
266	44	172	182	198	1	1238	0.665289
266	44	172	182	198	1	1173	1.33058
267	45	172	182	198	1	1188	0.997933
267	45	172	182	198	1	1166	0.399173
268	46	172	182	198	1	1180	1.33058
268	46	172	182	198	1	1163	1.33058
269	47	172	182	198	1	1206	0.665289
269	47	172	182	198	1	1104	0.399173
270	48	172	182	198	1	1185	0.665289
270	48	172	182	198	1	1154	2.32851
271	49	172	182	198	1	1137	1.33058
271	49	172	182	198	1	1256	0.399173
272	50	172	182	198	1	1116	2.32851
272	50	172	182	198	1	1194	0.665289
273	51	170	178	194	1	1236	0.665289
273	51	170	178	194	1	1152	0.997933
274	52	167	180	192	1	1174	0.665289
274	52	167	180	192	1	1197	0.665289
274	52	167	180	192	3	3152	2.28129
274	52	167	180	192	3	3123	3.04172
275	53	167	180	192	1	1124	0.665289
275	53	167	180	192	1	1215	0.399173
276	54	167	180	192	1	1228	0.665289
276	54	167	180	192	1	1166	0.665289
277	55	167	180	192	1	1148	0.399173
277	55	167	180	192	1	1245	0.399173
278	56	167	180	192	1	1201	0.665289
278	56	167	180	192	1	1112	0.665289
279	57	167	180	192	1	1141	0.997933
279	57	167	180	192	1	1189	0.133058
279	57	167	180	192	3	3133	3.04172
279	57	167	180	192	3	377	3.04172
280	57	167	182	195	1	1218	3.32644
280	57	167	182	195	1	192	3.32644
280	57	167	182	195	3	382	5.32301
280	57	167	182	195	3	3156	3.04172
281	58	167	180	192	1	1253	1.33058
281	58	167	180	192	1	1172	0.665289
282	58	167	182	195	1	1124	0.665289
282	58	167	182	195	1	1254	0.399173
283	59	167	180	192	1	196	0.665289
283	59	167	180	192	1	1198	0.997933
283	59	167	180	192	3	3132	3.04172
283	59	167	180	192	3	370	2.28129
284	59	167	182	195	1	1143	0.997933
284	59	167	182	195	1	1192	1.33058
284	59	167	182	195	3	3143	2.28129
284	59	167	182	195	3	374	2.28129
285	60	167	180	192	1	188	0.997933
285	60	167	180	192	1	1212	0.997933
286	60	167	182	195	1	1138	0.665289
286	60	167	182	195	1	1234	0.133058
287	61	167	180	192	1	1246	1.33058
287	61	167	180	192	1	188	2.32851
288	61	167	182	195	1	1114	1.33058
288	61	167	182	195	1	1249	0.997933
289	62	167	180	192	1	191	0.997933
289	62	167	180	192	1	1202	0.665289
290	62	167	182	195	1	1133	0.665289
290	62	167	182	195	1	1178	0.665289
291	63	167	182	195	1	1121	1.33058
291	63	167	182	195	1	1256	0.665289
292	64	167	182	195	1	1194	0.665289
292	64	167	182	195	1	1108	0.665289
293	65	167	182	195	1	1229	1.33058
293	65	167	182	195	1	1162	1.33058
294	66	167	182	195	1	1154	2.32851
294	66	167	182	195	1	1252	0.665289
295	67	167	182	195	1	1234	0.665289
295	67	167	182	195	1	1161	0.665289
296	68	172	179	197	1	1226	0.133058
296	68	172	179	197	1	1120	0.399173
297	69	172	179	197	1	1248	0.665289
297	69	172	179	197	1	1156	0.665289
298	70	172	179	197	1	1223	0.997933
298	70	172	179	197	1	1111	0.399173
299	71	172	179	197	1	1120	0.133058
299	71	172	179	197	1	1187	0.997933
300	72	172	182	198	1	1159	0.399173
300	72	172	182	198	1	1244	0.665289
301	73	172	182	198	1	193	0.997933
301	73	172	182	198	1	1224	0.665289
302	74	172	182	198	1	1211	0.399173
302	74	172	182	198	1	198	0.997933
303	75	170	178	194	1	1219	1.33058
303	75	170	178	194	1	1151	0.665289
304	76	170	178	194	1	1109	0.399173
304	76	170	178	194	1	1211	2.32851
305	77	170	178	194	1	1193	0.399173
305	77	170	178	194	1	1144	0.399173
332	90	167	181	205	3	370	2.28129
332	90	167	181	205	3	3165	2.28129
333	90	167	182	195	3	3125	3.04172
333	90	167	182	195	3	3128	2.28129
334	91	167	181	205	3	367	3.04172
334	91	167	181	205	3	3135	3.04172
335	91	167	182	195	3	3106	2.28129
335	91	167	182	195	3	3174	2.28129
336	92	167	181	205	3	3118	2.28129
336	92	167	181	205	3	3149	2.28129
337	92	167	182	195	3	368	1.52086
337	92	167	182	195	3	3128	1.52086
338	93	167	181	205	3	397	3.04172
338	93	167	181	205	3	3140	3.04172
339	93	167	182	195	3	3103	3.04172
339	93	167	182	195	3	3172	2.28129
340	94	167	181	205	3	375	3.04172
340	94	167	181	205	3	3144	3.04172
341	94	167	182	195	3	3126	3.04172
341	94	167	182	195	3	3163	2.28129
342	95	167	181	205	3	3166	2.28129
342	95	167	181	205	3	3116	2.28129
343	95	167	179	206	3	3109	2.28129
343	95	167	179	206	3	3167	1.52086
344	96	167	181	205	3	392	2.28129
344	96	167	181	205	3	3173	2.28129
345	96	167	179	206	3	373	3.04172
345	96	167	179	206	3	3131	3.04172
346	97	167	181	205	3	370	3.04172
346	97	167	181	205	3	3169	3.04172
347	97	167	179	206	3	389	1.52086
347	97	167	179	206	3	3184	1.52086
348	98	167	179	206	3	380	7.60429
348	98	167	179	206	3	3130	7.60429
349	99	167	181	205	3	365	2.28129
349	99	167	181	205	3	3155	3.04172
350	99	167	179	206	3	385	2.28129
350	99	167	179	206	3	3145	2.28129
351	100	167	181	205	3	381	5.32301
351	100	167	181	205	3	3159	5.32301
352	101	167	181	205	3	3113	3.04172
352	101	167	181	205	3	3162	2.28129
353	101	168	181	207	3	3119	1.52086
353	101	168	181	207	3	3138	2.28129
354	102	167	181	205	3	374	3.04172
354	102	167	181	205	3	3154	3.04172
355	102	168	181	207	3	3106	2.28129
355	102	168	181	207	3	3178	2.28129
356	103	168	181	207	3	381	3.04172
356	103	168	181	207	3	3141	3.04172
357	104	167	181	205	3	3117	2.28129
357	104	167	181	205	3	3148	3.04172
358	104	168	181	207	3	387	1.52086
358	104	168	181	207	3	3153	2.28129
359	105	167	180	208	3	3103	2.28129
359	105	167	180	208	3	3184	2.28129
360	105	168	181	207	3	381	3.04172
360	105	168	181	207	3	3170	3.04172
361	106	167	180	208	3	399	3.04172
361	106	167	180	208	3	3151	3.04172
362	106	168	181	207	3	378	3.04172
362	106	168	181	207	3	3165	2.28129
363	107	167	180	208	3	372	3.04172
363	107	167	180	208	3	3185	2.28129
364	107	168	181	207	3	378	3.04172
364	107	168	181	207	3	3128	3.04172
365	108	167	180	208	3	3113	2.28129
365	108	167	180	208	3	3161	2.28129
366	108	168	181	207	3	376	3.04172
366	108	168	181	207	3	3185	3.04172
367	109	167	180	208	3	392	2.28129
367	109	167	180	208	3	3151	2.28129
368	110	167	178	209	3	377	2.28129
368	110	167	178	209	3	3187	1.52086
369	110	168	181	207	3	373	3.04172
369	110	168	181	207	3	3139	3.04172
370	111	167	178	209	3	396	3.04172
370	111	167	178	209	3	3134	2.28129
371	112	167	178	209	3	380	3.04172
371	112	167	178	209	3	3145	3.04172
372	112	168	181	207	3	3124	3.04172
372	112	168	181	207	3	3164	2.28129
373	113	168	167	210	3	397	3.04172
373	113	168	167	210	3	3179	2.28129
374	113	168	181	207	3	393	3.04172
374	113	168	181	207	3	3157	3.04172
375	114	168	181	207	3	398	2.28129
375	114	168	181	207	3	3178	2.28129
376	115	168	181	207	3	3116	3.04172
376	115	168	181	207	3	3157	2.28129
377	116	168	181	207	3	397	3.04172
377	116	168	181	207	3	3135	3.04172
378	117	168	181	207	3	3119	3.04172
378	117	168	181	207	3	3140	3.04172
379	118	167	182	195	3	383	1.52086
379	118	167	182	195	3	3161	2.28129
380	119	167	182	195	3	3114	2.28129
380	119	167	182	195	3	3162	2.28129
381	120	167	182	195	3	369	2.28129
381	120	167	182	195	3	3150	3.04172
382	121	168	167	210	3	389	2.28129
382	121	168	167	210	3	3188	2.28129
383	121	167	182	195	3	3107	2.28129
383	121	167	182	195	3	3184	2.28129
384	122	167	182	195	3	386	2.28129
384	122	167	182	195	3	3145	3.04172
385	123	168	167	210	3	388	2.28129
385	123	168	167	210	3	3166	2.28129
386	123	167	182	195	3	384	2.28129
386	123	167	182	195	3	3129	2.28129
387	124	168	167	210	3	371	1.52086
387	124	168	167	210	3	3152	1.52086
388	124	167	182	195	3	3108	2.28129
388	124	167	182	195	3	3146	1.52086
389	125	167	182	195	3	367	1.52086
389	125	167	182	195	3	3167	2.28129
390	126	168	167	210	3	3158	2.28129
390	126	168	167	210	3	3103	2.28129
391	126	167	182	195	3	374	3.04172
391	126	167	182	195	3	3141	3.04172
392	127	168	167	210	3	3109	2.28129
392	127	168	167	210	3	3186	2.28129
393	127	167	179	206	3	3119	1.52086
393	127	167	179	206	3	3182	2.28129
394	128	168	167	210	3	3107	3.04172
394	128	168	167	210	3	3172	3.04172
395	128	167	179	206	3	3125	2.28129
395	128	167	179	206	3	3187	1.52086
396	129	168	167	210	3	384	2.28129
396	129	168	167	210	3	3172	3.04172
397	129	167	179	206	3	385	1.52086
397	129	167	179	206	3	3135	2.28129
398	130	167	179	206	3	3110	2.28129
398	130	167	179	206	3	3187	2.28129
399	131	168	167	210	3	3100	3.04172
399	131	168	167	210	3	3135	3.04172
400	131	167	179	206	3	3114	3.04172
400	131	167	179	206	3	3186	2.28129
401	132	167	178	209	3	3130	2.28129
401	132	167	178	209	3	3123	2.28129
402	132	167	180	208	3	367	2.28129
402	132	167	180	208	3	3128	2.28129
403	133	167	178	209	3	3118	0.912515
403	133	167	178	209	3	3177	1.52086
404	133	167	180	208	3	3107	2.28129
404	133	167	180	208	3	3173	1.52086
405	134	167	178	209	3	3106	2.28129
405	134	167	178	209	3	3171	2.28129
406	134	167	180	208	3	377	2.28129
406	134	167	180	208	3	3183	1.52086
407	135	167	178	209	3	3112	2.28129
407	135	167	178	209	3	3136	2.28129
408	135	167	180	208	3	391	2.28129
408	135	167	180	208	3	3138	3.04172
409	136	168	167	210	3	364	3.04172
409	136	168	167	210	3	3145	3.04172
410	137	168	167	210	3	376	1.52086
410	137	168	167	210	3	3147	1.52086
411	137	167	178	209	3	3110	2.28129
411	137	167	178	209	3	3151	1.52086
412	138	168	167	211	3	368	2.28129
412	138	168	167	211	3	3151	1.52086
413	138	168	167	210	3	383	3.04172
413	138	168	167	210	3	3181	2.28129
414	139	168	167	211	3	3115	1.52086
414	139	168	167	211	3	3179	1.52086
415	139	168	167	210	3	371	1.52086
415	139	168	167	210	3	3162	1.52086
416	140	168	167	211	3	3112	2.28129
416	140	168	167	211	3	3162	2.28129
417	140	168	167	210	3	370	5.32301
417	140	168	167	210	3	3189	5.32301
418	141	168	167	211	3	388	2.28129
418	141	168	167	211	3	3157	2.28129
419	141	168	167	210	3	3105	2.28129
419	141	168	167	210	3	3173	2.28129
420	3	167	181	205	3	3118	2.28129
420	3	167	181	205	3	3176	1.52086
421	3	167	178	209	3	367	3.04172
421	3	167	178	209	3	3168	2.28129
422	1	167	178	209	3	364	2.28129
422	1	167	178	209	3	3168	1.52086
423	1	168	167	210	3	386	3.04172
423	1	168	167	210	3	3147	3.04172
424	77	167	181	205	3	380	2.28129
424	77	167	181	205	3	3168	1.52086
425	77	167	178	209	3	373	2.28129
425	77	167	178	209	3	3140	2.28129
426	142	167	181	205	3	377	3.04172
426	142	167	181	205	3	3137	3.04172
427	142	167	178	209	3	390	2.28129
427	142	167	178	209	3	3166	2.28129
428	79	176	184	202	3	3137	1.52086
428	79	176	184	202	3	3103	1.52086
306	78	173	183	199	1	1257	0.665289
306	78	173	183	199	1	190	0.665289
307	79	173	183	199	1	1217	1.33058
307	79	173	183	199	1	1112	3.32644
308	80	173	183	199	1	1170	0.665289
308	80	173	183	199	1	1255	1.33058
429	143	176	184	212	3	3134	2.28129
429	143	176	184	212	3	3125	2.28129
430	144	176	184	212	3	3110	2.28129
430	144	176	184	212	3	3148	3.04172
431	144	173	183	199	3	382	3.04172
431	144	173	183	199	3	3182	3.04172
432	145	176	184	212	3	393	3.04172
432	145	176	184	212	3	3130	3.04172
433	146	176	184	212	3	375	2.28129
433	146	176	184	212	3	3178	2.28129
434	146	173	183	199	3	371	2.28129
434	146	173	183	199	3	3181	2.28129
435	147	176	184	212	3	3120	2.28129
435	147	176	184	212	3	3170	2.28129
436	147	173	183	199	3	398	3.04172
436	147	173	183	199	3	3174	3.04172
437	148	176	184	212	3	3104	2.28129
437	148	176	184	212	3	3156	2.28129
438	148	173	183	199	3	383	2.28129
438	148	173	183	199	3	3163	2.28129
439	149	176	184	212	3	3126	2.28129
439	149	176	184	212	3	3148	2.28129
440	150	176	184	212	3	3104	2.28129
440	150	176	184	212	3	3150	2.28129
441	151	176	184	212	3	3112	2.28129
441	151	176	184	212	3	3139	2.28129
442	152	176	184	212	3	3122	2.28129
442	152	176	184	212	3	3167	2.28129
443	153	176	184	212	3	393	3.04172
443	153	176	184	212	3	3168	2.28129
444	153	173	183	199	3	3124	3.04172
444	153	173	183	199	3	3156	2.28129
445	154	176	184	212	3	3110	5.32301
445	154	176	184	212	3	3187	5.32301
309	4	174	183	200	1	1133	2.32851
309	4	174	183	200	1	1185	2.32851
309	4	174	183	200	3	376	3.04172
309	4	174	183	200	3	3132	5.32301
310	4	173	183	199	1	1225	1.33058
310	4	173	183	199	1	1126	0.665289
310	4	173	183	199	3	3104	1.52086
310	4	173	183	199	3	3185	3.04172
311	4	175	183	201	1	1163	2.32851
311	4	175	183	201	1	1203	2.32851
311	4	175	183	201	3	3183	1.52086
311	4	175	183	201	3	390	3.04172
312	4	176	184	202	1	1191	1.33058
312	4	176	184	202	1	1118	0.665289
312	4	176	184	202	3	3129	2.28129
312	4	176	184	202	3	3122	2.28129
313	81	176	184	202	1	1248	1.33058
313	81	176	184	202	1	1171	2.32851
314	81	173	183	199	1	1203	3.32644
314	81	173	183	199	1	1103	2.32851
315	82	176	184	202	1	1117	2.32851
315	82	176	184	202	1	1244	1.33058
316	82	173	183	199	1	1200	3.32644
316	82	173	183	199	1	1155	3.32644
317	83	176	184	202	1	1169	3.32644
317	83	176	184	202	1	1223	4.98967
318	83	173	183	199	1	1109	4.98967
318	83	173	183	199	1	1181	4.98967
319	84	176	184	202	1	191	1.33058
319	84	176	184	202	1	1228	0.665289
319	84	176	184	202	3	3112	3.04172
319	84	176	184	202	3	3154	2.28129
320	84	173	183	199	1	1211	2.32851
320	84	173	183	199	1	1103	3.32644
320	84	173	183	199	3	3131	3.04172
320	84	173	183	199	3	369	2.28129
321	85	176	184	202	1	1198	0.997933
321	85	176	184	202	1	1119	0.665289
322	85	173	183	199	1	1189	1.33058
322	85	173	183	199	1	1116	0.665289
323	86	176	184	202	1	1167	3.32644
323	86	176	184	202	1	1197	2.32851
324	86	173	183	199	1	1251	2.32851
324	86	173	183	199	1	1165	3.32644
325	78	177	185	203	1	1135	0.997933
325	78	177	185	203	1	1208	2.32851
326	79	177	185	203	1	1196	0.997933
326	79	177	185	203	1	1143	0.665289
327	80	177	185	203	1	1166	0.665289
327	80	177	185	203	1	1259	0.665289
446	155	176	184	212	3	3122	2.28129
446	155	176	184	212	3	3161	3.04172
447	155	173	183	199	3	386	1.52086
447	155	173	183	199	3	3136	1.52086
448	156	176	184	212	3	378	3.04172
448	156	176	184	212	3	3160	2.28129
449	157	176	184	212	3	368	2.28129
449	157	176	184	212	3	3163	3.04172
450	157	173	183	199	3	3105	3.04172
450	157	173	183	199	3	3131	3.04172
451	158	176	184	212	3	3112	2.28129
451	158	176	184	212	3	3169	1.52086
452	158	173	183	199	3	3125	3.04172
452	158	173	183	199	3	3184	2.28129
453	159	176	184	212	3	366	2.28129
453	159	176	184	212	3	3183	2.28129
454	159	173	183	199	3	399	2.28129
454	159	173	183	199	3	3153	2.28129
455	160	176	184	212	3	3113	2.28129
455	160	176	184	212	3	3162	2.28129
456	161	176	184	212	3	392	3.04172
456	161	176	184	212	3	3169	2.28129
457	162	176	184	212	3	381	1.52086
457	162	176	184	212	3	3177	1.52086
458	163	176	184	212	3	3121	3.04172
458	163	176	184	212	3	3153	2.28129
459	164	176	184	212	3	3117	2.28129
459	164	176	184	212	3	3152	2.28129
460	165	176	184	212	3	381	7.60429
460	165	176	184	212	3	3190	5.32301
461	165	173	183	199	3	3112	5.32301
461	165	173	183	199	3	3171	3.04172
328	87	167	178	186	1	1221	0.665289
328	87	167	178	186	1	1107	0.133058
328	87	167	178	186	3	399	3.04172
328	87	167	178	186	3	3131	2.28129
462	166	167	178	188	3	366	1.52086
462	166	167	178	188	3	3185	1.52086
329	88	167	178	186	1	1142	0.399173
329	88	167	178	186	1	1222	0.399173
329	88	167	178	186	3	382	3.04172
329	88	167	178	186	3	3189	3.04172
330	89	167	178	186	1	1213	1.33058
330	89	167	178	186	1	1170	0.399173
330	89	167	178	186	3	3188	0.912515
330	89	167	178	186	3	379	1.52086

## Sheet: Dyngby
Hybrid	Restorer	CMS	NRG	CMSxNRG	Year	Spatial1	Spatial2	Spatial3	Spatial4	Spatial5	Spatial6	Spatial7	Spatial8	Spatial9	Spatial10	Spatial11	Spatial12	Spatial13	Spatial14	Spatial15	Spatial16	Spatial17	Spatial18	Spatial19	Spatial20	Spatial21	Scald
216	4	168	167	187	6	633998	633999	634000	634001	634002	634003	634004	634998	634999	635000	635001	635002	635003	635004	635998	635999	636000	636001	636002	636003	636004	3.90288
216	4	168	167	187	6	646007	646008	646009	646010	646011	646012	646013	647007	647008	647009	647010	647011	647012	647013	648007	648008	648009	648010	648011	648012	648013	1.95144
216	4	168	167	187	6	658009	658010	658011	658012	658013	658014	658015	659009	659010	659011	659012	659013	659014	659015	660009	660010	660011	660012	660013	660014	660015	3.2524
216	4	168	167	187	6	656013	656014	656015	656016	656017	656018	656019	657013	657014	657015	657016	657017	657018	657019	658013	658014	658015	658016	658017	658018	658019	1.30096
216	4	168	167	187	6	636013	636014	636015	636016	636017	636018	636019	637013	637014	637015	637016	637017	637018	637019	638013	638014	638015	638016	638017	638018	638019	1.95144
216	4	168	167	187	6	626007	626008	626009	626010	626011	626012	626013	627007	627008	627009	627010	627011	627012	627013	628007	628008	628009	628010	628011	628012	628013	2.60192
216	4	168	167	187	6	65003	65004	65005	65006	65007	65008	65009	66003	66004	66005	66006	66007	66008	66009	67003	67004	67005	67006	67007	67008	67009	1.95144
216	4	168	167	187	6	616013	616014	616015	616016	616017	616018	616019	617013	617014	617015	617016	617017	617018	617019	618013	618014	618015	618016	618017	618018	618019	2.60192
216	4	168	167	187	6	625003	625004	625005	625006	625007	625008	625009	626003	626004	626005	626006	626007	626008	626009	627003	627004	627005	627006	627007	627008	627009	3.2524
216	4	168	167	187	6	611014	611015	611016	611017	611018	611019	611020	612014	612015	612016	612017	612018	612019	612020	613014	613015	613016	613017	613018	613019	613020	3.2524
216	4	168	167	187	6	645003	645004	645005	645006	645007	645008	645009	646003	646004	646005	646006	646007	646008	646009	647003	647004	647005	647006	647007	647008	647009	2.60192
216	4	168	167	187	6	66007	66008	66009	66010	66011	66012	66013	67007	67008	67009	67010	67011	67012	67013	68007	68008	68009	68010	68011	68012	68013	2.60192
213	1	167	178	186	6	658004	658005	658006	658007	658008	658009	658010	659004	659005	659006	659007	659008	659009	659010	660004	660005	660006	660007	660008	660009	660010	0.650479
213	1	167	178	186	6	631999	632000	632001	632002	632003	632004	632005	632999	633000	633001	633002	633003	633004	633005	633999	634000	634001	634002	634003	634004	634005	0.650479
213	1	167	178	186	6	68013	68014	68015	68016	68017	68018	68019	69013	69014	69015	69016	69017	69018	69019	610013	610014	610015	610016	610017	610018	610019	0.650479
213	1	167	178	186	7	712004	712005	712006	712007	712008	712009	712010	713004	713005	713006	713007	713008	713009	713010	714004	714005	714006	714007	714008	714009	714010	0.985442
213	1	167	178	186	7	751011	751012	751013	751014	751015	751016	751017	752011	752012	752013	752014	752015	752016	752017	753011	753012	753013	753014	753015	753016	753017	1.97088
213	1	167	178	186	7	736005	736006	736007	736008	736009	736010	736011	737005	737006	737007	737008	737009	737010	737011	738005	738006	738007	738008	738009	738010	738011	1.97088
214	2	167	178	186	6	659003	659004	659005	659006	659007	659008	659009	660003	660004	660005	660006	660007	660008	660009	661003	661004	661005	661006	661007	661008	661009	1.30096
214	2	167	178	186	6	67013	67014	67015	67016	67017	67018	67019	68013	68014	68015	68016	68017	68018	68019	69013	69014	69015	69016	69017	69018	69019	1.30096
214	2	167	178	186	6	625015	625016	625017	625018	625019	625020	625021	626015	626016	626017	626018	626019	626020	626021	627015	627016	627017	627018	627019	627020	627021	1.30096
214	2	167	178	186	7	755007	755008	755009	755010	755011	755012	755013	756007	756008	756009	756010	756011	756012	756013	757007	757008	757009	757010	757011	757012	757013	1.97088
214	2	167	178	186	7	711003	711004	711005	711006	711007	711008	711009	712003	712004	712005	712006	712007	712008	712009	713003	713004	713005	713006	713007	713008	713009	0.985442
214	2	167	178	186	7	735007	735008	735009	735010	735011	735012	735013	736007	736008	736009	736010	736011	736012	736013	737007	737008	737009	737010	737011	737012	737013	0.985442
215	3	167	178	186	6	653007	653008	653009	653010	653011	653012	653013	654007	654008	654009	654010	654011	654012	654013	655007	655008	655009	655010	655011	655012	655013	0.650479
215	3	167	178	186	6	68014	68015	68016	68017	68018	68019	68020	69014	69015	69016	69017	69018	69019	69020	610014	610015	610016	610017	610018	610019	610020	0.650479
215	3	167	178	186	6	639002	639003	639004	639005	639006	639007	639008	640002	640003	640004	640005	640006	640007	640008	641002	641003	641004	641005	641006	641007	641008	1.30096
215	3	167	178	186	7	713003	713004	713005	713006	713007	713008	713009	714003	714004	714005	714006	714007	714008	714009	715003	715004	715005	715006	715007	715008	715009	1.97088
215	3	167	178	186	7	749006	749007	749008	749009	749010	749011	749012	750006	750007	750008	750009	750010	750011	750012	751006	751007	751008	751009	751010	751011	751012	1.97088
215	3	167	178	186	7	722009	722010	722011	722012	722013	722014	722015	723009	723010	723011	723012	723013	723014	723015	724009	724010	724011	724012	724013	724014	724015	0.985442
217	5	167	178	188	6	627014	627015	627016	627017	627018	627019	627020	628014	628015	628016	628017	628018	628019	628020	629014	629015	629016	629017	629018	629019	629020	1.30096
217	5	167	178	188	6	68015	68016	68017	68018	68019	68020	68021	69015	69016	69017	69018	69019	69020	69021	610015	610016	610017	610018	610019	610020	610021	0.650479
217	5	167	178	188	6	645010	645011	645012	645013	645014	645015	645016	646010	646011	646012	646013	646014	646015	646016	647010	647011	647012	647013	647014	647015	647016	0.650479
217	5	167	178	188	7	713004	713005	713006	713007	713008	713009	713010	714004	714005	714006	714007	714008	714009	714010	715004	715005	715006	715007	715008	715009	715010	0.985442
217	5	167	178	188	7	739999	740000	740001	740002	740003	740004	740005	740999	741000	741001	741002	741003	741004	741005	741999	742000	742001	742002	742003	742004	742005	1.97088
217	5	167	178	188	7	724000	724001	724002	724003	724004	724005	724006	725000	725001	725002	725003	725004	725005	725006	726000	726001	726002	726003	726004	726005	726006	1.97088
218	1	168	179	189	6	649011	649012	649013	649014	649015	649016	649017	650011	650012	650013	650014	650015	650016	650017	651011	651012	651013	651014	651015	651016	651017	1.30096
218	1	168	179	189	6	622003	622004	622005	622006	622007	622008	622009	623003	623004	623005	623006	623007	623008	623009	624003	624004	624005	624006	624007	624008	624009	1.30096
218	1	168	179	189	6	68007	68008	68009	68010	68011	68012	68013	69007	69008	69009	69010	69011	69012	69013	610007	610008	610009	610010	610011	610012	610013	1.30096
218	1	168	179	189	6	659012	659013	659014	659015	659016	659017	659018	660012	660013	660014	660015	660016	660017	660018	661012	661013	661014	661015	661016	661017	661018	1.30096
218	1	168	179	189	6	635001	635002	635003	635004	635005	635006	635007	636001	636002	636003	636004	636005	636006	636007	637001	637002	637003	637004	637005	637006	637007	1.30096
218	1	168	179	189	6	69013	69014	69015	69016	69017	69018	69019	610013	610014	610015	610016	610017	610018	610019	611013	611014	611015	611016	611017	611018	611019	0.650479
218	1	168	179	189	7	737003	737004	737005	737006	737007	737008	737009	738003	738004	738005	738006	738007	738008	738009	739003	739004	739005	739006	739007	739008	739009	0.985442
218	1	168	179	189	7	756015	756016	756017	756018	756019	756020	756021	757015	757016	757017	757018	757019	757020	757021	758015	758016	758017	758018	758019	758020	758021	2.95633
218	1	168	179	189	7	714002	714003	714004	714005	714006	714007	714008	715002	715003	715004	715005	715006	715007	715008	716002	716003	716004	716005	716006	716007	716008	0.985442
219	1	169	180	190	6	619999	620000	620001	620002	620003	620004	620005	620999	621000	621001	621002	621003	621004	621005	621999	622000	622001	622002	622003	622004	622005	1.30096
219	1	169	180	190	6	640014	640015	640016	640017	640018	640019	640020	641014	641015	641016	641017	641018	641019	641020	642014	642015	642016	642017	642018	642019	642020	0.650479
219	1	169	180	190	6	68008	68009	68010	68011	68012	68013	68014	69008	69009	69010	69011	69012	69013	69014	610008	610009	610010	610011	610012	610013	610014	0.650479
220	1	168	180	191	6	643010	643011	643012	643013	643014	643015	643016	644010	644011	644012	644013	644014	644015	644016	645010	645011	645012	645013	645014	645015	645016	0.650479
220	1	168	180	191	6	634007	634008	634009	634010	634011	634012	634013	635007	635008	635009	635010	635011	635012	635013	636007	636008	636009	636010	636011	636012	636013	1.95144
220	1	168	180	191	6	644009	644010	644011	644012	644013	644014	644015	645009	645010	645011	645012	645013	645014	645015	646009	646010	646011	646012	646013	646014	646015	1.95144
220	1	168	180	191	6	69007	69008	69009	69010	69011	69012	69013	610007	610008	610009	610010	610011	610012	610013	611007	611008	611009	611010	611011	611012	611013	1.95144
220	1	168	180	191	6	69014	69015	69016	69017	69018	69019	69020	610014	610015	610016	610017	610018	610019	610020	611014	611015	611016	611017	611018	611019	611020	0.650479
220	1	168	180	191	6	632003	632004	632005	632006	632007	632008	632009	633003	633004	633005	633006	633007	633008	633009	634003	634004	634005	634006	634007	634008	634009	3.2524
220	1	168	180	191	7	742999	743000	743001	743002	743003	743004	743005	743999	744000	744001	744002	744003	744004	744005	744999	745000	745001	745002	745003	745004	745005	1.97088
220	1	168	180	191	7	731016	731017	731018	731019	731020	731021	731022	732016	732017	732018	732019	732020	732021	732022	733016	733017	733018	733019	733020	733021	733022	2.95633
220	1	168	180	191	7	714003	714004	714005	714006	714007	714008	714009	715003	715004	715005	715006	715007	715008	715009	716003	716004	716005	716006	716007	716008	716009	0.985442
221	1	167	180	192	6	652002	652003	652004	652005	652006	652007	652008	653002	653003	653004	653005	653006	653007	653008	654002	654003	654004	654005	654006	654007	654008	0.650479
221	1	167	180	192	6	633002	633003	633004	633005	633006	633007	633008	634002	634003	634004	634005	634006	634007	634008	635002	635003	635004	635005	635006	635007	635008	1.30096
221	1	167	180	192	6	69015	69016	69017	69018	69019	69020	69021	610015	610016	610017	610018	610019	610020	610021	611015	611016	611017	611018	611019	611020	611021	0.650479
221	1	167	180	192	6	628998	628999	629000	629001	629002	629003	629004	629998	629999	630000	630001	630002	630003	630004	630998	630999	631000	631001	631002	631003	631004	0.650479
221	1	167	180	192	6	69008	69009	69010	69011	69012	69013	69014	610008	610009	610010	610011	610012	610013	610014	611008	611009	611010	611011	611012	611013	611014	0.650479
221	1	167	180	192	6	659013	659014	659015	659016	659017	659018	659019	660013	660014	660015	660016	660017	660018	660019	661013	661014	661015	661016	661017	661018	661019	0.650479
221	1	167	180	192	7	721005	721006	721007	721008	721009	721010	721011	722005	722006	722007	722008	722009	722010	722011	723005	723006	723007	723008	723009	723010	723011	1.97088
221	1	167	180	192	7	755002	755003	755004	755005	755006	755007	755008	756002	756003	756004	756005	756006	756007	756008	757002	757003	757004	757005	757006	757007	757008	1.97088
221	1	167	180	192	7	714004	714005	714006	714007	714008	714009	714010	715004	715005	715006	715007	715008	715009	715010	716004	716005	716006	716007	716008	716009	716010	0.985442
222	1	168	181	193	6	635005	635006	635007	635008	635009	635010	635011	636005	636006	636007	636008	636009	636010	636011	637005	637006	637007	637008	637009	637010	637011	1.95144
222	1	168	181	193	6	610013	610014	610015	610016	610017	610018	610019	611013	611014	611015	611016	611017	611018	611019	612013	612014	612015	612016	612017	612018	612019	0.650479
222	1	168	181	193	6	637998	637999	638000	638001	638002	638003	638004	638998	638999	639000	639001	639002	639003	639004	639998	639999	640000	640001	640002	640003	640004	1.30096
222	1	168	181	193	6	656000	656001	656002	656003	656004	656005	656006	657000	657001	657002	657003	657004	657005	657006	658000	658001	658002	658003	658004	658005	658006	1.30096
222	1	168	181	193	6	69009	69010	69011	69012	69013	69014	69015	610009	610010	610011	610012	610013	610014	610015	611009	611010	611011	611012	611013	611014	611015	1.30096
222	1	168	181	193	6	653013	653014	653015	653016	653017	653018	653019	654013	654014	654015	654016	654017	654018	654019	655013	655014	655015	655016	655017	655018	655019	1.30096
222	1	168	181	193	7	737009	737010	737011	737012	737013	737014	737015	738009	738010	738011	738012	738013	738014	738015	739009	739010	739011	739012	739013	739014	739015	1.97088
222	1	168	181	193	7	756006	756007	756008	756009	756010	756011	756012	757006	757007	757008	757009	757010	757011	757012	758006	758007	758008	758009	758010	758011	758012	2.95633
222	1	168	181	193	7	715002	715003	715004	715005	715006	715007	715008	716002	716003	716004	716005	716006	716007	716008	717002	717003	717004	717005	717006	717007	717008	1.97088
331	1	167	181	204	7	753013	753014	753015	753016	753017	753018	753019	754013	754014	754015	754016	754017	754018	754019	755013	755014	755015	755016	755017	755018	755019	0.985442
331	1	167	181	204	7	73006	73007	73008	73009	73010	73011	73012	74006	74007	74008	74009	74010	74011	74012	75006	75007	75008	75009	75010	75011	75012	0.985442
331	1	167	181	204	7	735011	735012	735013	735014	735015	735016	735017	736011	736012	736013	736014	736015	736016	736017	737011	737012	737013	737014	737015	737016	737017	1.97088
223	6	167	178	186	6	610014	610015	610016	610017	610018	610019	610020	611014	611015	611016	611017	611018	611019	611020	612014	612015	612016	612017	612018	612019	612020	1.30096
223	6	167	178	186	6	648999	649000	649001	649002	649003	649004	649005	649999	650000	650001	650002	650003	650004	650005	650999	651000	651001	651002	651003	651004	651005	1.30096
223	6	167	178	186	6	624012	624013	624014	624015	624016	624017	624018	625012	625013	625014	625015	625016	625017	625018	626012	626013	626014	626015	626016	626017	626018	0.650479
223	6	167	178	186	7	753003	753004	753005	753006	753007	753008	753009	754003	754004	754005	754006	754007	754008	754009	755003	755004	755005	755006	755007	755008	755009	3.94177
223	6	167	178	186	7	715003	715004	715005	715006	715007	715008	715009	716003	716004	716005	716006	716007	716008	716009	717003	717004	717005	717006	717007	717008	717009	0.985442
223	6	167	178	186	7	727009	727010	727011	727012	727013	727014	727015	728009	728010	728011	728012	728013	728014	728015	729009	729010	729011	729012	729013	729014	729015	0.985442
224	7	167	178	186	6	657007	657008	657009	657010	657011	657012	657013	658007	658008	658009	658010	658011	658012	658013	659007	659008	659009	659010	659011	659012	659013	1.30096
224	7	167	178	186	6	611013	611014	611015	611016	611017	611018	611019	612013	612014	612015	612016	612017	612018	612019	613013	613014	613015	613016	613017	613018	613019	0.650479
224	7	167	178	186	6	636001	636002	636003	636004	636005	636006	636007	637001	637002	637003	637004	637005	637006	637007	638001	638002	638003	638004	638005	638006	638007	1.30096
224	7	167	178	186	7	737016	737017	737018	737019	737020	737021	737022	738016	738017	738018	738019	738020	738021	738022	739016	739017	739018	739019	739020	739021	739022	1.97088
224	7	167	178	186	7	742002	742003	742004	742005	742006	742007	742008	743002	743003	743004	743005	743006	743007	743008	744002	744003	744004	744005	744006	744007	744008	1.97088
224	7	167	178	186	7	715004	715005	715006	715007	715008	715009	715010	716004	716005	716006	716007	716008	716009	716010	717004	717005	717006	717007	717008	717009	717010	0.985442
225	8	167	180	192	6	634001	634002	634003	634004	634005	634006	634007	635001	635002	635003	635004	635005	635006	635007	636001	636002	636003	636004	636005	636006	636007	1.30096
225	8	167	180	192	6	610007	610008	610009	610010	610011	610012	610013	611007	611008	611009	611010	611011	611012	611013	612007	612008	612009	612010	612011	612012	612013	0.650479
225	8	167	180	192	6	656010	656011	656012	656013	656014	656015	656016	657010	657011	657012	657013	657014	657015	657016	658010	658011	658012	658013	658014	658015	658016	0.650479
226	8	170	178	194	6	648005	648006	648007	648008	648009	648010	648011	649005	649006	649007	649008	649009	649010	649011	650005	650006	650007	650008	650009	650010	650011	0.650479
226	8	170	178	194	6	637012	637013	637014	637015	637016	637017	637018	638012	638013	638014	638015	638016	638017	638018	639012	639013	639014	639015	639016	639017	639018	0.650479
226	8	170	178	194	6	610008	610009	610010	610011	610012	610013	610014	611008	611009	611010	611011	611012	611013	611014	612008	612009	612010	612011	612012	612013	612014	0.650479
227	9	167	180	192	6	633008	633009	633010	633011	633012	633013	633014	634008	634009	634010	634011	634012	634013	634014	635008	635009	635010	635011	635012	635013	635014	1.30096
227	9	167	180	192	6	610009	610010	610011	610012	610013	610014	610015	611009	611010	611011	611012	611013	611014	611015	612009	612010	612011	612012	612013	612014	612015	1.30096
227	9	167	180	192	6	646006	646007	646008	646009	646010	646011	646012	647006	647007	647008	647009	647010	647011	647012	648006	648007	648008	648009	648010	648011	648012	1.30096
228	10	167	180	192	6	651000	651001	651002	651003	651004	651005	651006	652000	652001	652002	652003	652004	652005	652006	653000	653001	653002	653003	653004	653005	653006	1.95144
228	10	167	180	192	6	623005	623006	623007	623008	623009	623010	623011	624005	624006	624007	624008	624009	624010	624011	625005	625006	625007	625008	625009	625010	625011	3.2524
228	10	167	180	192	6	611008	611009	611010	611011	611012	611013	611014	612008	612009	612010	612011	612012	612013	612014	613008	613009	613010	613011	613012	613013	613014	1.30096
229	11	167	180	192	6	652011	652012	652013	652014	652015	652016	652017	653011	653012	653013	653014	653015	653016	653017	654011	654012	654013	654014	654015	654016	654017	0.650479
229	11	167	180	192	6	611009	611010	611011	611012	611013	611014	611015	612009	612010	612011	612012	612013	612014	612015	613009	613010	613011	613012	613013	613014	613015	1.30096
229	11	167	180	192	6	629009	629010	629011	629012	629013	629014	629015	630009	630010	630011	630012	630013	630014	630015	631009	631010	631011	631012	631013	631014	631015	1.30096
230	12	167	180	192	6	630007	630008	630009	630010	630011	630012	630013	631007	631008	631009	631010	631011	631012	631013	632007	632008	632009	632010	632011	632012	632013	1.30096
230	12	167	180	192	6	612007	612008	612009	612010	612011	612012	612013	613007	613008	613009	613010	613011	613012	613013	614007	614008	614009	614010	614011	614012	614013	0.650479
230	12	167	180	192	6	655998	655999	656000	656001	656002	656003	656004	656998	656999	657000	657001	657002	657003	657004	657998	657999	658000	658001	658002	658003	658004	0.650479
231	12	167	182	195	6	633014	633015	633016	633017	633018	633019	633020	634014	634015	634016	634017	634018	634019	634020	635014	635015	635016	635017	635018	635019	635020	1.30096
231	12	167	182	195	6	646003	646004	646005	646006	646007	646008	646009	647003	647004	647005	647006	647007	647008	647009	648003	648004	648005	648006	648007	648008	648009	0.650479
231	12	167	182	195	6	612008	612009	612010	612011	612012	612013	612014	613008	613009	613010	613011	613012	613013	613014	614008	614009	614010	614011	614012	614013	614014	1.30096
232	13	167	180	192	6	646012	646013	646014	646015	646016	646017	646018	647012	647013	647014	647015	647016	647017	647018	648012	648013	648014	648015	648016	648017	648018	1.30096
232	13	167	180	192	6	613007	613008	613009	613010	613011	613012	613013	614007	614008	614009	614010	614011	614012	614013	615007	615008	615009	615010	615011	615012	615013	0.650479
232	13	167	180	192	6	627002	627003	627004	627005	627006	627007	627008	628002	628003	628004	628005	628006	628007	628008	629002	629003	629004	629005	629006	629007	629008	1.30096
233	13	167	182	195	6	613008	613009	613010	613011	613012	613013	613014	614008	614009	614010	614011	614012	614013	614014	615008	615009	615010	615011	615012	615013	615014	1.95144
233	13	167	182	195	6	634015	634016	634017	634018	634019	634020	634021	635015	635016	635017	635018	635019	635020	635021	636015	636016	636017	636018	636019	636020	636021	0.650479
233	13	167	182	195	6	646011	646012	646013	646014	646015	646016	646017	647011	647012	647013	647014	647015	647016	647017	648011	648012	648013	648014	648015	648016	648017	1.30096
234	14	167	180	192	6	652012	652013	652014	652015	652016	652017	652018	653012	653013	653014	653015	653016	653017	653018	654012	654013	654014	654015	654016	654017	654018	0.650479
234	14	167	180	192	6	638002	638003	638004	638005	638006	638007	638008	639002	639003	639004	639005	639006	639007	639008	640002	640003	640004	640005	640006	640007	640008	0.650479
234	14	167	180	192	6	613009	613010	613011	613012	613013	613014	613015	614009	614010	614011	614012	614013	614014	614015	615009	615010	615011	615012	615013	615014	615015	1.30096
235	14	167	182	195	6	633009	633010	633011	633012	633013	633014	633015	634009	634010	634011	634012	634013	634014	634015	635009	635010	635011	635012	635013	635014	635015	1.95144
235	14	167	182	195	6	651004	651005	651006	651007	651008	651009	651010	652004	652005	652006	652007	652008	652009	652010	653004	653005	653006	653007	653008	653009	653010	0.650479
235	14	167	182	195	6	614007	614008	614009	614010	614011	614012	614013	615007	615008	615009	615010	615011	615012	615013	616007	616008	616009	616010	616011	616012	616013	0.650479
236	15	167	180	192	6	630006	630007	630008	630009	630010	630011	630012	631006	631007	631008	631009	631010	631011	631012	632006	632007	632008	632009	632010	632011	632012	0.650479
236	15	167	180	192	6	657999	658000	658001	658002	658003	658004	658005	658999	659000	659001	659002	659003	659004	659005	659999	660000	660001	660002	660003	660004	660005	1.30096
236	15	167	180	192	6	614008	614009	614010	614011	614012	614013	614014	615008	615009	615010	615011	615012	615013	615014	616008	616009	616010	616011	616012	616013	616014	0.650479
237	15	167	182	195	6	614009	614010	614011	614012	614013	614014	614015	615009	615010	615011	615012	615013	615014	615015	616009	616010	616011	616012	616013	616014	616015	0.650479
237	15	167	182	195	6	647001	647002	647003	647004	647005	647006	647007	648001	648002	648003	648004	648005	648006	648007	649001	649002	649003	649004	649005	649006	649007	0.650479
237	15	167	182	195	6	622001	622002	622003	622004	622005	622006	622007	623001	623002	623003	623004	623005	623006	623007	624001	624002	624003	624004	624005	624006	624007	0.650479
238	16	167	182	195	6	615007	615008	615009	615010	615011	615012	615013	616007	616008	616009	616010	616011	616012	616013	617007	617008	617009	617010	617011	617012	617013	1.30096
238	16	167	182	195	6	658000	658001	658002	658003	658004	658005	658006	659000	659001	659002	659003	659004	659005	659006	660000	660001	660002	660003	660004	660005	660006	1.30096
238	16	167	182	195	6	639011	639012	639013	639014	639015	639016	639017	640011	640012	640013	640014	640015	640016	640017	641011	641012	641013	641014	641015	641016	641017	1.30096
239	17	167	182	195	6	650013	650014	650015	650016	650017	650018	650019	651013	651014	651015	651016	651017	651018	651019	652013	652014	652015	652016	652017	652018	652019	1.30096
239	17	167	182	195	6	637003	637004	637005	637006	637007	637008	637009	638003	638004	638005	638006	638007	638008	638009	639003	639004	639005	639006	639007	639008	639009	2.60192
239	17	167	182	195	6	615008	615009	615010	615011	615012	615013	615014	616008	616009	616010	616011	616012	616013	616014	617008	617009	617010	617011	617012	617013	617014	1.30096
240	18	167	182	195	6	644998	644999	645000	645001	645002	645003	645004	645998	645999	646000	646001	646002	646003	646004	646998	646999	647000	647001	647002	647003	647004	1.30096
240	18	167	182	195	6	624014	624015	624016	624017	624018	624019	624020	625014	625015	625016	625017	625018	625019	625020	626014	626015	626016	626017	626018	626019	626020	1.95144
240	18	167	182	195	6	615009	615010	615011	615012	615013	615014	615015	616009	616010	616011	616012	616013	616014	616015	617009	617010	617011	617012	617013	617014	617015	1.30096
241	19	167	182	195	6	649000	649001	649002	649003	649004	649005	649006	650000	650001	650002	650003	650004	650005	650006	651000	651001	651002	651003	651004	651005	651006	1.30096
241	19	167	182	195	6	626010	626011	626012	626013	626014	626015	626016	627010	627011	627012	627013	627014	627015	627016	628010	628011	628012	628013	628014	628015	628016	0.650479
241	19	167	182	195	6	616007	616008	616009	616010	616011	616012	616013	617007	617008	617009	617010	617011	617012	617013	618007	618008	618009	618010	618011	618012	618013	1.30096
242	20	171	180	196	6	616008	616009	616010	616011	616012	616013	616014	617008	617009	617010	617011	617012	617013	617014	618008	618009	618010	618011	618012	618013	618014	1.95144
242	20	171	180	196	6	658999	659000	659001	659002	659003	659004	659005	659999	660000	660001	660002	660003	660004	660005	660999	661000	661001	661002	661003	661004	661005	2.60192
242	20	171	180	196	6	633012	633013	633014	633015	633016	633017	633018	634012	634013	634014	634015	634016	634017	634018	635012	635013	635014	635015	635016	635017	635018	1.30096
243	21	171	180	196	6	632002	632003	632004	632005	632006	632007	632008	633002	633003	633004	633005	633006	633007	633008	634002	634003	634004	634005	634006	634007	634008	1.30096
243	21	171	180	196	6	656998	656999	657000	657001	657002	657003	657004	657998	657999	658000	658001	658002	658003	658004	658998	658999	659000	659001	659002	659003	659004	1.30096
243	21	171	180	196	6	616009	616010	616011	616012	616013	616014	616015	617009	617010	617011	617012	617013	617014	617015	618009	618010	618011	618012	618013	618014	618015	1.30096
244	22	171	180	196	6	651009	651010	651011	651012	651013	651014	651015	652009	652010	652011	652012	652013	652014	652015	653009	653010	653011	653012	653013	653014	653015	0.650479
244	22	171	180	196	6	625004	625005	625006	625007	625008	625009	625010	626004	626005	626006	626007	626008	626009	626010	627004	627005	627006	627007	627008	627009	627010	1.30096
244	22	171	180	196	6	617007	617008	617009	617010	617011	617012	617013	618007	618008	618009	618010	618011	618012	618013	619007	619008	619009	619010	619011	619012	619013	0.650479
245	23	171	180	196	6	617008	617009	617010	617011	617012	617013	617014	618008	618009	618010	618011	618012	618013	618014	619008	619009	619010	619011	619012	619013	619014	0.650479
245	23	171	180	196	6	654010	654011	654012	654013	654014	654015	654016	655010	655011	655012	655013	655014	655015	655016	656010	656011	656012	656013	656014	656015	656016	0.650479
245	23	171	180	196	6	638009	638010	638011	638012	638013	638014	638015	639009	639010	639011	639012	639013	639014	639015	640009	640010	640011	640012	640013	640014	640015	0.650479
246	24	171	180	196	6	617009	617010	617011	617012	617013	617014	617015	618009	618010	618011	618012	618013	618014	618015	619009	619010	619011	619012	619013	619014	619015	0.650479
246	24	171	180	196	6	649004	649005	649006	649007	649008	649009	649010	650004	650005	650006	650007	650008	650009	650010	651004	651005	651006	651007	651008	651009	651010	0.650479
246	24	171	180	196	6	634999	635000	635001	635002	635003	635004	635005	635999	636000	636001	636002	636003	636004	636005	636999	637000	637001	637002	637003	637004	637005	0.650479
247	25	171	180	196	6	618007	618008	618009	618010	618011	618012	618013	619007	619008	619009	619010	619011	619012	619013	620007	620008	620009	620010	620011	620012	620013	1.95144
247	25	171	180	196	6	643002	643003	643004	643005	643006	643007	643008	644002	644003	644004	644005	644006	644007	644008	645002	645003	645004	645005	645006	645007	645008	0.650479
247	25	171	180	196	6	621011	621012	621013	621014	621015	621016	621017	622011	622012	622013	622014	622015	622016	622017	623011	623012	623013	623014	623015	623016	623017	1.30096
248	26	171	180	196	6	618008	618009	618010	618011	618012	618013	618014	619008	619009	619010	619011	619012	619013	619014	620008	620009	620010	620011	620012	620013	620014	0.650479
248	26	171	180	196	6	643013	643014	643015	643016	643017	643018	643019	644013	644014	644015	644016	644017	644018	644019	645013	645014	645015	645016	645017	645018	645019	1.30096
248	26	171	180	196	6	619998	619999	620000	620001	620002	620003	620004	620998	620999	621000	621001	621002	621003	621004	621998	621999	622000	622001	622002	622003	622004	1.30096
249	27	171	180	196	6	635013	635014	635015	635016	635017	635018	635019	636013	636014	636015	636016	636017	636018	636019	637013	637014	637015	637016	637017	637018	637019	1.30096
249	27	171	180	196	6	658002	658003	658004	658005	658006	658007	658008	659002	659003	659004	659005	659006	659007	659008	660002	660003	660004	660005	660006	660007	660008	1.30096
249	27	171	180	196	6	618009	618010	618011	618012	618013	618014	618015	619009	619010	619011	619012	619013	619014	619015	620009	620010	620011	620012	620013	620014	620015	1.30096
250	28	171	180	196	6	638011	638012	638013	638014	638015	638016	638017	639011	639012	639013	639014	639015	639016	639017	640011	640012	640013	640014	640015	640016	640017	1.30096
250	28	171	180	196	6	619007	619008	619009	619010	619011	619012	619013	620007	620008	620009	620010	620011	620012	620013	621007	621008	621009	621010	621011	621012	621013	1.30096
250	28	171	180	196	6	640006	640007	640008	640009	640010	640011	640012	641006	641007	641008	641009	641010	641011	641012	642006	642007	642008	642009	642010	642011	642012	0.650479
251	29	172	179	197	6	621006	621007	621008	621009	621010	621011	621012	622006	622007	622008	622009	622010	622011	622012	623006	623007	623008	623009	623010	623011	623012	1.30096
251	29	172	179	197	6	643998	643999	644000	644001	644002	644003	644004	644998	644999	645000	645001	645002	645003	645004	645998	645999	646000	646001	646002	646003	646004	0.650479
251	29	172	179	197	6	619008	619009	619010	619011	619012	619013	619014	620008	620009	620010	620011	620012	620013	620014	621008	621009	621010	621011	621012	621013	621014	0.650479
252	30	172	179	197	6	644001	644002	644003	644004	644005	644006	644007	645001	645002	645003	645004	645005	645006	645007	646001	646002	646003	646004	646005	646006	646007	1.30096
252	30	172	179	197	6	619009	619010	619011	619012	619013	619014	619015	620009	620010	620011	620012	620013	620014	620015	621009	621010	621011	621012	621013	621014	621015	1.30096
252	30	172	179	197	6	639003	639004	639005	639006	639007	639008	639009	640003	640004	640005	640006	640007	640008	640009	641003	641004	641005	641006	641007	641008	641009	1.30096
253	31	172	179	197	6	657008	657009	657010	657011	657012	657013	657014	658008	658009	658010	658011	658012	658013	658014	659008	659009	659010	659011	659012	659013	659014	0.650479
253	31	172	179	197	6	630999	631000	631001	631002	631003	631004	631005	631999	632000	632001	632002	632003	632004	632005	632999	633000	633001	633002	633003	633004	633005	0.650479
253	31	172	179	197	6	610	611	612	613	614	615	616	61010	61011	61012	61013	61014	61015	61016	62010	62011	62012	62013	62014	62015	62016	1.30096
254	32	172	179	197	6	630004	630005	630006	630007	630008	630009	630010	631004	631005	631006	631007	631008	631009	631010	632004	632005	632006	632007	632008	632009	632010	1.95144
254	32	172	179	197	6	611	612	613	614	615	616	617	61011	61012	61013	61014	61015	61016	61017	62011	62012	62013	62014	62015	62016	62017	1.30096
254	32	172	179	197	6	646999	647000	647001	647002	647003	647004	647005	647999	648000	648001	648002	648003	648004	648005	648999	649000	649001	649002	649003	649004	649005	1.30096
255	33	172	179	197	6	632006	632007	632008	632009	632010	632011	632012	633006	633007	633008	633009	633010	633011	633012	634006	634007	634008	634009	634010	634011	634012	1.30096
255	33	172	179	197	6	612	613	614	615	616	617	618	61012	61013	61014	61015	61016	61017	61018	62012	62013	62014	62015	62016	62017	62018	1.30096
255	33	172	179	197	6	654005	654006	654007	654008	654009	654010	654011	655005	655006	655007	655008	655009	655010	655011	656005	656006	656007	656008	656009	656010	656011	1.30096
256	34	172	182	198	6	620014	620015	620016	620017	620018	620019	620020	621014	621015	621016	621017	621018	621019	621020	622014	622015	622016	622017	622018	622019	622020	1.30096
256	34	172	182	198	6	652000	652001	652002	652003	652004	652005	652006	653000	653001	653002	653003	653004	653005	653006	654000	654001	654002	654003	654004	654005	654006	1.30096
256	34	172	182	198	6	61010	61011	61012	61013	61014	61015	61016	62010	62011	62012	62013	62014	62015	62016	63010	63011	63012	63013	63014	63015	63016	1.30096
257	35	172	182	198	6	635999	636000	636001	636002	636003	636004	636005	636999	637000	637001	637002	637003	637004	637005	637999	638000	638001	638002	638003	638004	638005	1.30096
257	35	172	182	198	6	652007	652008	652009	652010	652011	652012	652013	653007	653008	653009	653010	653011	653012	653013	654007	654008	654009	654010	654011	654012	654013	1.30096
257	35	172	182	198	6	61011	61012	61013	61014	61015	61016	61017	62011	62012	62013	62014	62015	62016	62017	63011	63012	63013	63014	63015	63016	63017	1.95144
258	36	172	182	198	6	641998	641999	642000	642001	642002	642003	642004	642998	642999	643000	643001	643002	643003	643004	643998	643999	644000	644001	644002	644003	644004	1.95144
258	36	172	182	198	6	627013	627014	627015	627016	627017	627018	627019	628013	628014	628015	628016	628017	628018	628019	629013	629014	629015	629016	629017	629018	629019	1.95144
258	36	172	182	198	6	61012	61013	61014	61015	61016	61017	61018	62012	62013	62014	62015	62016	62017	62018	63012	63013	63014	63015	63016	63017	63018	1.30096
259	37	172	182	198	6	650011	650012	650013	650014	650015	650016	650017	651011	651012	651013	651014	651015	651016	651017	652011	652012	652013	652014	652015	652016	652017	1.30096
259	37	172	182	198	6	635011	635012	635013	635014	635015	635016	635017	636011	636012	636013	636014	636015	636016	636017	637011	637012	637013	637014	637015	637016	637017	1.95144
259	37	172	182	198	6	62010	62011	62012	62013	62014	62015	62016	63010	63011	63012	63013	63014	63015	63016	64010	64011	64012	64013	64014	64015	64016	1.30096
260	38	172	182	198	6	62011	62012	62013	62014	62015	62016	62017	63011	63012	63013	63014	63015	63016	63017	64011	64012	64013	64014	64015	64016	64017	0.650479
260	38	172	182	198	6	641014	641015	641016	641017	641018	641019	641020	642014	642015	642016	642017	642018	642019	642020	643014	643015	643016	643017	643018	643019	643020	1.30096
260	38	172	182	198	6	620005	620006	620007	620008	620009	620010	620011	621005	621006	621007	621008	621009	621010	621011	622005	622006	622007	622008	622009	622010	622011	1.30096
261	39	172	182	198	6	628011	628012	628013	628014	628015	628016	628017	629011	629012	629013	629014	629015	629016	629017	630011	630012	630013	630014	630015	630016	630017	1.30096
261	39	172	182	198	6	640011	640012	640013	640014	640015	640016	640017	641011	641012	641013	641014	641015	641016	641017	642011	642012	642013	642014	642015	642016	642017	0.650479
261	39	172	182	198	6	62012	62013	62014	62015	62016	62017	62018	63012	63013	63014	63015	63016	63017	63018	64012	64013	64014	64015	64016	64017	64018	0.650479
262	40	172	182	198	6	654013	654014	654015	654016	654017	654018	654019	655013	655014	655015	655016	655017	655018	655019	656013	656014	656015	656016	656017	656018	656019	0.650479
262	40	172	182	198	6	63010	63011	63012	63013	63014	63015	63016	64010	64011	64012	64013	64014	64015	64016	65010	65011	65012	65013	65014	65015	65016	0.650479
262	40	172	182	198	6	630998	630999	631000	631001	631002	631003	631004	631998	631999	632000	632001	632002	632003	632004	632998	632999	633000	633001	633002	633003	633004	1.30096
263	41	172	182	198	6	643000	643001	643002	643003	643004	643005	643006	644000	644001	644002	644003	644004	644005	644006	645000	645001	645002	645003	645004	645005	645006	1.30096
263	41	172	182	198	6	63011	63012	63013	63014	63015	63016	63017	64011	64012	64013	64014	64015	64016	64017	65011	65012	65013	65014	65015	65016	65017	1.95144
263	41	172	182	198	6	629003	629004	629005	629006	629007	629008	629009	630003	630004	630005	630006	630007	630008	630009	631003	631004	631005	631006	631007	631008	631009	1.30096
264	42	172	182	198	6	635007	635008	635009	635010	635011	635012	635013	636007	636008	636009	636010	636011	636012	636013	637007	637008	637009	637010	637011	637012	637013	2.60192
264	42	172	182	198	6	643003	643004	643005	643006	643007	643008	643009	644003	644004	644005	644006	644007	644008	644009	645003	645004	645005	645006	645007	645008	645009	1.95144
264	42	172	182	198	6	63012	63013	63014	63015	63016	63017	63018	64012	64013	64014	64015	64016	64017	64018	65012	65013	65014	65015	65016	65017	65018	1.95144
265	43	172	182	198	6	659000	659001	659002	659003	659004	659005	659006	660000	660001	660002	660003	660004	660005	660006	661000	661001	661002	661003	661004	661005	661006	3.2524
265	43	172	182	198	6	64011	64012	64013	64014	64015	64016	64017	65011	65012	65013	65014	65015	65016	65017	66011	66012	66013	66014	66015	66016	66017	1.95144
265	43	172	182	198	6	632014	632015	632016	632017	632018	632019	632020	633014	633015	633016	633017	633018	633019	633020	634014	634015	634016	634017	634018	634019	634020	1.30096
266	44	172	182	198	6	653003	653004	653005	653006	653007	653008	653009	654003	654004	654005	654006	654007	654008	654009	655003	655004	655005	655006	655007	655008	655009	2.60192
266	44	172	182	198	6	629014	629015	629016	629017	629018	629019	629020	630014	630015	630016	630017	630018	630019	630020	631014	631015	631016	631017	631018	631019	631020	1.95144
266	44	172	182	198	6	64012	64013	64014	64015	64016	64017	64018	65012	65013	65014	65015	65016	65017	65018	66012	66013	66014	66015	66016	66017	66018	1.30096
267	45	172	182	198	6	65010	65011	65012	65013	65014	65015	65016	66010	66011	66012	66013	66014	66015	66016	67010	67011	67012	67013	67014	67015	67016	1.30096
267	45	172	182	198	6	636010	636011	636012	636013	636014	636015	636016	637010	637011	637012	637013	637014	637015	637016	638010	638011	638012	638013	638014	638015	638016	1.30096
267	45	172	182	198	6	644011	644012	644013	644014	644015	644016	644017	645011	645012	645013	645014	645015	645016	645017	646011	646012	646013	646014	646015	646016	646017	1.30096
268	46	172	182	198	6	627015	627016	627017	627018	627019	627020	627021	628015	628016	628017	628018	628019	628020	628021	629015	629016	629017	629018	629019	629020	629021	0.650479
268	46	172	182	198	6	650010	650011	650012	650013	650014	650015	650016	651010	651011	651012	651013	651014	651015	651016	652010	652011	652012	652013	652014	652015	652016	1.30096
268	46	172	182	198	6	65011	65012	65013	65014	65015	65016	65017	66011	66012	66013	66014	66015	66016	66017	67011	67012	67013	67014	67015	67016	67017	0.650479
269	47	172	182	198	6	657009	657010	657011	657012	657013	657014	657015	658009	658010	658011	658012	658013	658014	658015	659009	659010	659011	659012	659013	659014	659015	1.30096
269	47	172	182	198	6	629008	629009	629010	629011	629012	629013	629014	630008	630009	630010	630011	630012	630013	630014	631008	631009	631010	631011	631012	631013	631014	1.30096
269	47	172	182	198	6	65012	65013	65014	65015	65016	65017	65018	66012	66013	66014	66015	66016	66017	66018	67012	67013	67014	67015	67016	67017	67018	1.30096
270	48	172	182	198	6	654000	654001	654002	654003	654004	654005	654006	655000	655001	655002	655003	655004	655005	655006	656000	656001	656002	656003	656004	656005	656006	1.95144
270	48	172	182	198	6	66010	66011	66012	66013	66014	66015	66016	67010	67011	67012	67013	67014	67015	67016	68010	68011	68012	68013	68014	68015	68016	1.95144
270	48	172	182	198	6	630002	630003	630004	630005	630006	630007	630008	631002	631003	631004	631005	631006	631007	631008	632002	632003	632004	632005	632006	632007	632008	1.95144
271	49	172	182	198	6	66011	66012	66013	66014	66015	66016	66017	67011	67012	67013	67014	67015	67016	67017	68011	68012	68013	68014	68015	68016	68017	1.30096
271	49	172	182	198	6	642004	642005	642006	642007	642008	642009	642010	643004	643005	643006	643007	643008	643009	643010	644004	644005	644006	644007	644008	644009	644010	1.30096
271	49	172	182	198	6	631000	631001	631002	631003	631004	631005	631006	632000	632001	632002	632003	632004	632005	632006	633000	633001	633002	633003	633004	633005	633006	1.30096
272	50	172	182	198	6	633004	633005	633006	633007	633008	633009	633010	634004	634005	634006	634007	634008	634009	634010	635004	635005	635006	635007	635008	635009	635010	1.30096
272	50	172	182	198	6	66012	66013	66014	66015	66016	66017	66018	67012	67013	67014	67015	67016	67017	67018	68012	68013	68014	68015	68016	68017	68018	0.650479
272	50	172	182	198	6	647013	647014	647015	647016	647017	647018	647019	648013	648014	648015	648016	648017	648018	648019	649013	649014	649015	649016	649017	649018	649019	1.30096
273	51	170	178	194	6	67010	67011	67012	67013	67014	67015	67016	68010	68011	68012	68013	68014	68015	68016	69010	69011	69012	69013	69014	69015	69016	0.650479
273	51	170	178	194	6	629007	629008	629009	629010	629011	629012	629013	630007	630008	630009	630010	630011	630012	630013	631007	631008	631009	631010	631011	631012	631013	1.30096
273	51	170	178	194	6	649007	649008	649009	649010	649011	649012	649013	650007	650008	650009	650010	650011	650012	650013	651007	651008	651009	651010	651011	651012	651013	0.650479
274	52	167	180	192	6	636005	636006	636007	636008	636009	636010	636011	637005	637006	637007	637008	637009	637010	637011	638005	638006	638007	638008	638009	638010	638011	1.30096
274	52	167	180	192	6	643004	643005	643006	643007	643008	643009	643010	644004	644005	644006	644007	644008	644009	644010	645004	645005	645006	645007	645008	645009	645010	0.650479
274	52	167	180	192	6	67011	67012	67013	67014	67015	67016	67017	68011	68012	68013	68014	68015	68016	68017	69011	69012	69013	69014	69015	69016	69017	0.650479
274	52	167	180	192	7	729005	729006	729007	729008	729009	729010	729011	730005	730006	730007	730008	730009	730010	730011	731005	731006	731007	731008	731009	731010	731011	1.97088
274	52	167	180	192	7	744004	744005	744006	744007	744008	744009	744010	745004	745005	745006	745007	745008	745009	745010	746004	746005	746006	746007	746008	746009	746010	1.97088
274	52	167	180	192	7	78003	78004	78005	78006	78007	78008	78009	79003	79004	79005	79006	79007	79008	79009	710003	710004	710005	710006	710007	710008	710009	1.97088
275	53	167	180	192	6	67012	67013	67014	67015	67016	67017	67018	68012	68013	68014	68015	68016	68017	68018	69012	69013	69014	69015	69016	69017	69018	0.650479
275	53	167	180	192	6	624998	624999	625000	625001	625002	625003	625004	625998	625999	626000	626001	626002	626003	626004	626998	626999	627000	627001	627002	627003	627004	1.30096
275	53	167	180	192	6	655010	655011	655012	655013	655014	655015	655016	656010	656011	656012	656013	656014	656015	656016	657010	657011	657012	657013	657014	657015	657016	0.650479
276	54	167	180	192	6	68011	68012	68013	68014	68015	68016	68017	69011	69012	69013	69014	69015	69016	69017	610011	610012	610013	610014	610015	610016	610017	0.650479
276	54	167	180	192	6	630001	630002	630003	630004	630005	630006	630007	631001	631002	631003	631004	631005	631006	631007	632001	632002	632003	632004	632005	632006	632007	0.650479
276	54	167	180	192	6	649999	650000	650001	650002	650003	650004	650005	650999	651000	651001	651002	651003	651004	651005	651999	652000	652001	652002	652003	652004	652005	0.650479
277	55	167	180	192	6	638015	638016	638017	638018	638019	638020	638021	639015	639016	639017	639018	639019	639020	639021	640015	640016	640017	640018	640019	640020	640021	1.30096
277	55	167	180	192	6	69010	69011	69012	69013	69014	69015	69016	610010	610011	610012	610013	610014	610015	610016	611010	611011	611012	611013	611014	611015	611016	0.650479
277	55	167	180	192	6	641009	641010	641011	641012	641013	641014	641015	642009	642010	642011	642012	642013	642014	642015	643009	643010	643011	643012	643013	643014	643015	1.30096
278	56	167	180	192	6	655004	655005	655006	655007	655008	655009	655010	656004	656005	656006	656007	656008	656009	656010	657004	657005	657006	657007	657008	657009	657010	0.650479
278	56	167	180	192	6	636014	636015	636016	636017	636018	636019	636020	637014	637015	637016	637017	637018	637019	637020	638014	638015	638016	638017	638018	638019	638020	1.30096
278	56	167	180	192	6	69011	69012	69013	69014	69015	69016	69017	610011	610012	610013	610014	610015	610016	610017	611011	611012	611013	611014	611015	611016	611017	1.30096
279	57	167	180	192	6	629013	629014	629015	629016	629017	629018	629019	630013	630014	630015	630016	630017	630018	630019	631013	631014	631015	631016	631017	631018	631019	1.30096
279	57	167	180	192	6	658005	658006	658007	658008	658009	658010	658011	659005	659006	659007	659008	659009	659010	659011	660005	660006	660007	660008	660009	660010	660011	1.30096
279	57	167	180	192	6	69012	69013	69014	69015	69016	69017	69018	610012	610013	610014	610015	610016	610017	610018	611012	611013	611014	611015	611016	611017	611018	0.650479
279	57	167	180	192	7	732006	732007	732008	732009	732010	732011	732012	733006	733007	733008	733009	733010	733011	733012	734006	734007	734008	734009	734010	734011	734012	1.97088
279	57	167	180	192	7	745007	745008	745009	745010	745011	745012	745013	746007	746008	746009	746010	746011	746012	746013	747007	747008	747009	747010	747011	747012	747013	1.97088
279	57	167	180	192	7	79002	79003	79004	79005	79006	79007	79008	710002	710003	710004	710005	710006	710007	710008	711002	711003	711004	711005	711006	711007	711008	1.97088
280	57	167	182	195	6	610010	610011	610012	610013	610014	610015	610016	611010	611011	611012	611013	611014	611015	611016	612010	612011	612012	612013	612014	612015	612016	0.650479
280	57	167	182	195	6	648004	648005	648006	648007	648008	648009	648010	649004	649005	649006	649007	649008	649009	649010	650004	650005	650006	650007	650008	650009	650010	1.30096
280	57	167	182	195	6	631011	631012	631013	631014	631015	631016	631017	632011	632012	632013	632014	632015	632016	632017	633011	633012	633013	633014	633015	633016	633017	1.30096
280	57	167	182	195	7	79003	79004	79005	79006	79007	79008	79009	710003	710004	710005	710006	710007	710008	710009	711003	711004	711005	711006	711007	711008	711009	0.985442
280	57	167	182	195	7	742006	742007	742008	742009	742010	742011	742012	743006	743007	743008	743009	743010	743011	743012	744006	744007	744008	744009	744010	744011	744012	0.985442
280	57	167	182	195	7	739014	739015	739016	739017	739018	739019	739020	740014	740015	740016	740017	740018	740019	740020	741014	741015	741016	741017	741018	741019	741020	1.97088
281	58	167	180	192	6	659005	659006	659007	659008	659009	659010	659011	660005	660006	660007	660008	660009	660010	660011	661005	661006	661007	661008	661009	661010	661011	1.30096
281	58	167	180	192	6	610011	610012	610013	610014	610015	610016	610017	611011	611012	611013	611014	611015	611016	611017	612011	612012	612013	612014	612015	612016	612017	0.650479
281	58	167	180	192	6	632013	632014	632015	632016	632017	632018	632019	633013	633014	633015	633016	633017	633018	633019	634013	634014	634015	634016	634017	634018	634019	1.95144
282	58	167	182	195	6	643008	643009	643010	643011	643012	643013	643014	644008	644009	644010	644011	644012	644013	644014	645008	645009	645010	645011	645012	645013	645014	1.30096
282	58	167	182	195	6	610012	610013	610014	610015	610016	610017	610018	611012	611013	611014	611015	611016	611017	611018	612012	612013	612014	612015	612016	612017	612018	0.650479
282	58	167	182	195	6	629010	629011	629012	629013	629014	629015	629016	630010	630011	630012	630013	630014	630015	630016	631010	631011	631012	631013	631014	631015	631016	1.30096
283	59	167	180	192	6	638012	638013	638014	638015	638016	638017	638018	639012	639013	639014	639015	639016	639017	639018	640012	640013	640014	640015	640016	640017	640018	1.30096
283	59	167	180	192	6	645011	645012	645013	645014	645015	645016	645017	646011	646012	646013	646014	646015	646016	646017	647011	647012	647013	647014	647015	647016	647017	0.650479
283	59	167	180	192	6	611010	611011	611012	611013	611014	611015	611016	612010	612011	612012	612013	612014	612015	612016	613010	613011	613012	613013	613014	613015	613016	0.650479
283	59	167	180	192	7	721015	721016	721017	721018	721019	721020	721021	722015	722016	722017	722018	722019	722020	722021	723015	723016	723017	723018	723019	723020	723021	0.985442
283	59	167	180	192	7	79004	79005	79006	79007	79008	79009	79010	710004	710005	710006	710007	710008	710009	710010	711004	711005	711006	711007	711008	711009	711010	0.985442
283	59	167	180	192	7	747003	747004	747005	747006	747007	747008	747009	748003	748004	748005	748006	748007	748008	748009	749003	749004	749005	749006	749007	749008	749009	1.97088
284	59	167	182	195	6	650999	651000	651001	651002	651003	651004	651005	651999	652000	652001	652002	652003	652004	652005	652999	653000	653001	653002	653003	653004	653005	1.30096
284	59	167	182	195	6	611011	611012	611013	611014	611015	611016	611017	612011	612012	612013	612014	612015	612016	612017	613011	613012	613013	613014	613015	613016	613017	0.650479
284	59	167	182	195	6	634012	634013	634014	634015	634016	634017	634018	635012	635013	635014	635015	635016	635017	635018	636012	636013	636014	636015	636016	636017	636018	1.30096
284	59	167	182	195	7	740003	740004	740005	740006	740007	740008	740009	741003	741004	741005	741006	741007	741008	741009	742003	742004	742005	742006	742007	742008	742009	0.985442
284	59	167	182	195	7	720004	720005	720006	720007	720008	720009	720010	721004	721005	721006	721007	721008	721009	721010	722004	722005	722006	722007	722008	722009	722010	0.985442
284	59	167	182	195	7	710002	710003	710004	710005	710006	710007	710008	711002	711003	711004	711005	711006	711007	711008	712002	712003	712004	712005	712006	712007	712008	1.97088
285	60	167	180	192	6	612010	612011	612012	612013	612014	612015	612016	613010	613011	613012	613013	613014	613015	613016	614010	614011	614012	614013	614014	614015	614016	1.95144
285	60	167	180	192	6	641015	641016	641017	641018	641019	641020	641021	642015	642016	642017	642018	642019	642020	642021	643015	643016	643017	643018	643019	643020	643021	1.30096
285	60	167	180	192	6	627006	627007	627008	627009	627010	627011	627012	628006	628007	628008	628009	628010	628011	628012	629006	629007	629008	629009	629010	629011	629012	1.95144
286	60	167	182	195	6	622014	622015	622016	622017	622018	622019	622020	623014	623015	623016	623017	623018	623019	623020	624014	624015	624016	624017	624018	624019	624020	1.30096
286	60	167	182	195	6	612011	612012	612013	612014	612015	612016	612017	613011	613012	613013	613014	613015	613016	613017	614011	614012	614013	614014	614015	614016	614017	0.650479
286	60	167	182	195	6	641013	641014	641015	641016	641017	641018	641019	642013	642014	642015	642016	642017	642018	642019	643013	643014	643015	643016	643017	643018	643019	0.650479
287	61	167	180	192	6	654008	654009	654010	654011	654012	654013	654014	655008	655009	655010	655011	655012	655013	655014	656008	656009	656010	656011	656012	656013	656014	0.650479
287	61	167	180	192	6	612012	612013	612014	612015	612016	612017	612018	613012	613013	613014	613015	613016	613017	613018	614012	614013	614014	614015	614016	614017	614018	1.30096
287	61	167	180	192	6	623998	623999	624000	624001	624002	624003	624004	624998	624999	625000	625001	625002	625003	625004	625998	625999	626000	626001	626002	626003	626004	1.30096
288	61	167	182	195	6	632011	632012	632013	632014	632015	632016	632017	633011	633012	633013	633014	633015	633016	633017	634011	634012	634013	634014	634015	634016	634017	1.30096
288	61	167	182	195	6	649006	649007	649008	649009	649010	649011	649012	650006	650007	650008	650009	650010	650011	650012	651006	651007	651008	651009	651010	651011	651012	1.30096
288	61	167	182	195	6	613011	613012	613013	613014	613015	613016	613017	614011	614012	614013	614014	614015	614016	614017	615011	615012	615013	615014	615015	615016	615017	2.60192
289	62	167	180	192	6	613012	613013	613014	613015	613016	613017	613018	614012	614013	614014	614015	614016	614017	614018	615012	615013	615014	615015	615016	615017	615018	0.650479
289	62	167	180	192	6	646001	646002	646003	646004	646005	646006	646007	647001	647002	647003	647004	647005	647006	647007	648001	648002	648003	648004	648005	648006	648007	0.650479
289	62	167	180	192	6	630008	630009	630010	630011	630012	630013	630014	631008	631009	631010	631011	631012	631013	631014	632008	632009	632010	632011	632012	632013	632014	1.30096
290	62	167	182	195	6	614010	614011	614012	614013	614014	614015	614016	615010	615011	615012	615013	615014	615015	615016	616010	616011	616012	616013	616014	616015	616016	1.30096
290	62	167	182	195	6	634005	634006	634007	634008	634009	634010	634011	635005	635006	635007	635008	635009	635010	635011	636005	636006	636007	636008	636009	636010	636011	1.30096
290	62	167	182	195	6	656008	656009	656010	656011	656012	656013	656014	657008	657009	657010	657011	657012	657013	657014	658008	658009	658010	658011	658012	658013	658014	1.30096
291	63	167	182	195	6	638000	638001	638002	638003	638004	638005	638006	639000	639001	639002	639003	639004	639005	639006	640000	640001	640002	640003	640004	640005	640006	2.60192
291	63	167	182	195	6	614011	614012	614013	614014	614015	614016	614017	615011	615012	615013	615014	615015	615016	615017	616011	616012	616013	616014	616015	616016	616017	1.95144
291	63	167	182	195	6	649009	649010	649011	649012	649013	649014	649015	650009	650010	650011	650012	650013	650014	650015	651009	651010	651011	651012	651013	651014	651015	1.30096
292	64	167	182	195	6	657010	657011	657012	657013	657014	657015	657016	658010	658011	658012	658013	658014	658015	658016	659010	659011	659012	659013	659014	659015	659016	0.650479
292	64	167	182	195	6	614012	614013	614014	614015	614016	614017	614018	615012	615013	615014	615015	615016	615017	615018	616012	616013	616014	616015	616016	616017	616018	0.650479
292	64	167	182	195	6	622000	622001	622002	622003	622004	622005	622006	623000	623001	623002	623003	623004	623005	623006	624000	624001	624002	624003	624004	624005	624006	0.650479
293	65	167	182	195	6	615010	615011	615012	615013	615014	615015	615016	616010	616011	616012	616013	616014	616015	616016	617010	617011	617012	617013	617014	617015	617016	0.650479
293	65	167	182	195	6	645008	645009	645010	645011	645012	645013	645014	646008	646009	646010	646011	646012	646013	646014	647008	647009	647010	647011	647012	647013	647014	1.30096
293	65	167	182	195	6	626001	626002	626003	626004	626005	626006	626007	627001	627002	627003	627004	627005	627006	627007	628001	628002	628003	628004	628005	628006	628007	1.30096
294	66	167	182	195	6	658008	658009	658010	658011	658012	658013	658014	659008	659009	659010	659011	659012	659013	659014	660008	660009	660010	660011	660012	660013	660014	0.650479
294	66	167	182	195	6	615011	615012	615013	615014	615015	615016	615017	616011	616012	616013	616014	616015	616016	616017	617011	617012	617013	617014	617015	617016	617017	0.650479
294	66	167	182	195	6	620001	620002	620003	620004	620005	620006	620007	621001	621002	621003	621004	621005	621006	621007	622001	622002	622003	622004	622005	622006	622007	1.30096
295	67	167	182	195	6	645001	645002	645003	645004	645005	645006	645007	646001	646002	646003	646004	646005	646006	646007	647001	647002	647003	647004	647005	647006	647007	1.30096
295	67	167	182	195	6	615012	615013	615014	615015	615016	615017	615018	616012	616013	616014	616015	616016	616017	616018	617012	617013	617014	617015	617016	617017	617018	1.30096
295	67	167	182	195	6	636012	636013	636014	636015	636016	636017	636018	637012	637013	637014	637015	637016	637017	637018	638012	638013	638014	638015	638016	638017	638018	1.95144
296	68	172	179	197	6	623015	623016	623017	623018	623019	623020	623021	624015	624016	624017	624018	624019	624020	624021	625015	625016	625017	625018	625019	625020	625021	0.650479
296	68	172	179	197	6	644014	644015	644016	644017	644018	644019	644020	645014	645015	645016	645017	645018	645019	645020	646014	646015	646016	646017	646018	646019	646020	0.650479
296	68	172	179	197	6	616010	616011	616012	616013	616014	616015	616016	617010	617011	617012	617013	617014	617015	617016	618010	618011	618012	618013	618014	618015	618016	0.650479
297	69	172	179	197	6	616011	616012	616013	616014	616015	616016	616017	617011	617012	617013	617014	617015	617016	617017	618011	618012	618013	618014	618015	618016	618017	0.650479
297	69	172	179	197	6	655014	655015	655016	655017	655018	655019	655020	656014	656015	656016	656017	656018	656019	656020	657014	657015	657016	657017	657018	657019	657020	0.650479
297	69	172	179	197	6	623007	623008	623009	623010	623011	623012	623013	624007	624008	624009	624010	624011	624012	624013	625007	625008	625009	625010	625011	625012	625013	1.95144
298	70	172	179	197	6	644006	644007	644008	644009	644010	644011	644012	645006	645007	645008	645009	645010	645011	645012	646006	646007	646008	646009	646010	646011	646012	1.30096
298	70	172	179	197	6	616012	616013	616014	616015	616016	616017	616018	617012	617013	617014	617015	617016	617017	617018	618012	618013	618014	618015	618016	618017	618018	1.30096
298	70	172	179	197	6	627011	627012	627013	627014	627015	627016	627017	628011	628012	628013	628014	628015	628016	628017	629011	629012	629013	629014	629015	629016	629017	1.30096
299	71	172	179	197	6	647012	647013	647014	647015	647016	647017	647018	648012	648013	648014	648015	648016	648017	648018	649012	649013	649014	649015	649016	649017	649018	1.30096
299	71	172	179	197	6	624009	624010	624011	624012	624013	624014	624015	625009	625010	625011	625012	625013	625014	625015	626009	626010	626011	626012	626013	626014	626015	1.30096
299	71	172	179	197	6	617010	617011	617012	617013	617014	617015	617016	618010	618011	618012	618013	618014	618015	618016	619010	619011	619012	619013	619014	619015	619016	0.650479
300	72	172	182	198	6	643007	643008	643009	643010	643011	643012	643013	644007	644008	644009	644010	644011	644012	644013	645007	645008	645009	645010	645011	645012	645013	1.30096
300	72	172	182	198	6	617012	617013	617014	617015	617016	617017	617018	618012	618013	618014	618015	618016	618017	618018	619012	619013	619014	619015	619016	619017	619018	1.30096
300	72	172	182	198	6	636007	636008	636009	636010	636011	636012	636013	637007	637008	637009	637010	637011	637012	637013	638007	638008	638009	638010	638011	638012	638013	1.95144
301	73	172	182	198	6	633007	633008	633009	633010	633011	633012	633013	634007	634008	634009	634010	634011	634012	634013	635007	635008	635009	635010	635011	635012	635013	1.30096
301	73	172	182	198	6	655013	655014	655015	655016	655017	655018	655019	656013	656014	656015	656016	656017	656018	656019	657013	657014	657015	657016	657017	657018	657019	0.650479
301	73	172	182	198	6	618010	618011	618012	618013	618014	618015	618016	619010	619011	619012	619013	619014	619015	619016	620010	620011	620012	620013	620014	620015	620016	1.30096
302	74	172	182	198	6	654007	654008	654009	654010	654011	654012	654013	655007	655008	655009	655010	655011	655012	655013	656007	656008	656009	656010	656011	656012	656013	1.30096
302	74	172	182	198	6	618011	618012	618013	618014	618015	618016	618017	619011	619012	619013	619014	619015	619016	619017	620011	620012	620013	620014	620015	620016	620017	1.30096
302	74	172	182	198	6	627998	627999	628000	628001	628002	628003	628004	628998	628999	629000	629001	629002	629003	629004	629998	629999	630000	630001	630002	630003	630004	1.30096
303	75	170	178	194	6	635002	635003	635004	635005	635006	635007	635008	636002	636003	636004	636005	636006	636007	636008	637002	637003	637004	637005	637006	637007	637008	1.30096
303	75	170	178	194	6	618012	618013	618014	618015	618016	618017	618018	619012	619013	619014	619015	619016	619017	619018	620012	620013	620014	620015	620016	620017	620018	0.650479
303	75	170	178	194	6	654998	654999	655000	655001	655002	655003	655004	655998	655999	656000	656001	656002	656003	656004	656998	656999	657000	657001	657002	657003	657004	0.650479
304	76	170	178	194	6	623000	623001	623002	623003	623004	623005	623006	624000	624001	624002	624003	624004	624005	624006	625000	625001	625002	625003	625004	625005	625006	1.30096
304	76	170	178	194	6	654999	655000	655001	655002	655003	655004	655005	655999	656000	656001	656002	656003	656004	656005	656999	657000	657001	657002	657003	657004	657005	1.30096
304	76	170	178	194	6	619010	619011	619012	619013	619014	619015	619016	620010	620011	620012	620013	620014	620015	620016	621010	621011	621012	621013	621014	621015	621016	1.30096
305	77	170	178	194	6	619011	619012	619013	619014	619015	619016	619017	620011	620012	620013	620014	620015	620016	620017	621011	621012	621013	621014	621015	621016	621017	1.30096
305	77	170	178	194	6	638001	638002	638003	638004	638005	638006	638007	639001	639002	639003	639004	639005	639006	639007	640001	640002	640003	640004	640005	640006	640007	1.30096
305	77	170	178	194	6	640999	641000	641001	641002	641003	641004	641005	641999	642000	642001	642002	642003	642004	642005	642999	643000	643001	643002	643003	643004	643005	1.30096
332	90	167	181	205	7	726016	726017	726018	726019	726020	726021	726022	727016	727017	727018	727019	727020	727021	727022	728016	728017	728018	728019	728020	728021	728022	0.985442
332	90	167	181	205	7	758002	758003	758004	758005	758006	758007	758008	759002	759003	759004	759005	759006	759007	759008	760002	760003	760004	760005	760006	760007	760008	2.95633
332	90	167	181	205	7	73007	73008	73009	73010	73011	73012	73013	74007	74008	74009	74010	74011	74012	74013	75007	75008	75009	75010	75011	75012	75013	0.985442
333	90	167	182	195	7	727008	727009	727010	727011	727012	727013	727014	728008	728009	728010	728011	728012	728013	728014	729008	729009	729010	729011	729012	729013	729014	0.985442
333	90	167	182	195	7	74006	74007	74008	74009	74010	74011	74012	75006	75007	75008	75009	75010	75011	75012	76006	76007	76008	76009	76010	76011	76012	3.94177
333	90	167	182	195	7	749016	749017	749018	749019	749020	749021	749022	750016	750017	750018	750019	750020	750021	750022	751016	751017	751018	751019	751020	751021	751022	0.985442
334	91	167	181	205	7	720008	720009	720010	720011	720012	720013	720014	721008	721009	721010	721011	721012	721013	721014	722008	722009	722010	722011	722012	722013	722014	1.97088
334	91	167	181	205	7	74007	74008	74009	74010	74011	74012	74013	75007	75008	75009	75010	75011	75012	75013	76007	76008	76009	76010	76011	76012	76013	0.985442
334	91	167	181	205	7	743012	743013	743014	743015	743016	743017	743018	744012	744013	744014	744015	744016	744017	744018	745012	745013	745014	745015	745016	745017	745018	0.985442
335	91	167	182	195	7	75005	75006	75007	75008	75009	75010	75011	76005	76006	76007	76008	76009	76010	76011	77005	77006	77007	77008	77009	77010	77011	1.97088
335	91	167	182	195	7	731004	731005	731006	731007	731008	731009	731010	732004	732005	732006	732007	732008	732009	732010	733004	733005	733006	733007	733008	733009	733010	0.985442
335	91	167	182	195	7	750005	750006	750007	750008	750009	750010	750011	751005	751006	751007	751008	751009	751010	751011	752005	752006	752007	752008	752009	752010	752011	1.97088
336	92	167	181	205	7	728006	728007	728008	728009	728010	728011	728012	729006	729007	729008	729009	729010	729011	729012	730006	730007	730008	730009	730010	730011	730012	1.97088
336	92	167	181	205	7	75006	75007	75008	75009	75010	75011	75012	76006	76007	76008	76009	76010	76011	76012	77006	77007	77008	77009	77010	77011	77012	0.985442
336	92	167	181	205	7	746001	746002	746003	746004	746005	746006	746007	747001	747002	747003	747004	747005	747006	747007	748001	748002	748003	748004	748005	748006	748007	0.985442
337	92	167	182	195	7	741004	741005	741006	741007	741008	741009	741010	742004	742005	742006	742007	742008	742009	742010	743004	743005	743006	743007	743008	743009	743010	2.95633
337	92	167	182	195	7	75007	75008	75009	75010	75011	75012	75013	76007	76008	76009	76010	76011	76012	76013	77007	77008	77009	77010	77011	77012	77013	0.985442
337	92	167	182	195	7	739000	739001	739002	739003	739004	739005	739006	740000	740001	740002	740003	740004	740005	740006	741000	741001	741002	741003	741004	741005	741006	0.985442
338	93	167	181	205	7	752014	752015	752016	752017	752018	752019	752020	753014	753015	753016	753017	753018	753019	753020	754014	754015	754016	754017	754018	754019	754020	1.97088
338	93	167	181	205	7	723010	723011	723012	723013	723014	723015	723016	724010	724011	724012	724013	724014	724015	724016	725010	725011	725012	725013	725014	725015	725016	0.985442
338	93	167	181	205	7	76005	76006	76007	76008	76009	76010	76011	77005	77006	77007	77008	77009	77010	77011	78005	78006	78007	78008	78009	78010	78011	0.985442
339	93	167	182	195	7	756012	756013	756014	756015	756016	756017	756018	757012	757013	757014	757015	757016	757017	757018	758012	758013	758014	758015	758016	758017	758018	0.985442
339	93	167	182	195	7	725003	725004	725005	725006	725007	725008	725009	726003	726004	726005	726006	726007	726008	726009	727003	727004	727005	727006	727007	727008	727009	1.97088
339	93	167	182	195	7	76006	76007	76008	76009	76010	76011	76012	77006	77007	77008	77009	77010	77011	77012	78006	78007	78008	78009	78010	78011	78012	0.985442
340	94	167	181	205	7	725009	725010	725011	725012	725013	725014	725015	726009	726010	726011	726012	726013	726014	726015	727009	727010	727011	727012	727013	727014	727015	1.97088
340	94	167	181	205	7	753999	754000	754001	754002	754003	754004	754005	754999	755000	755001	755002	755003	755004	755005	755999	756000	756001	756002	756003	756004	756005	0.985442
340	94	167	181	205	7	76007	76008	76009	76010	76011	76012	76013	77007	77008	77009	77010	77011	77012	77013	78007	78008	78009	78010	78011	78012	78013	0.985442
341	94	167	182	195	7	77006	77007	77008	77009	77010	77011	77012	78006	78007	78008	78009	78010	78011	78012	79006	79007	79008	79009	79010	79011	79012	2.95633
341	94	167	182	195	7	746010	746011	746012	746013	746014	746015	746016	747010	747011	747012	747013	747014	747015	747016	748010	748011	748012	748013	748014	748015	748016	4.92721
341	94	167	182	195	7	728015	728016	728017	728018	728019	728020	728021	729015	729016	729017	729018	729019	729020	729021	730015	730016	730017	730018	730019	730020	730021	1.97088
342	95	167	181	205	7	721014	721015	721016	721017	721018	721019	721020	722014	722015	722016	722017	722018	722019	722020	723014	723015	723016	723017	723018	723019	723020	1.97088
342	95	167	181	205	7	756003	756004	756005	756006	756007	756008	756009	757003	757004	757005	757006	757007	757008	757009	758003	758004	758005	758006	758007	758008	758009	0.985442
342	95	167	181	205	7	77007	77008	77009	77010	77011	77012	77013	78007	78008	78009	78010	78011	78012	78013	79007	79008	79009	79010	79011	79012	79013	0.985442
343	95	167	179	206	7	78005	78006	78007	78008	78009	78010	78011	79005	79006	79007	79008	79009	79010	79011	710005	710006	710007	710008	710009	710010	710011	1.97088
343	95	167	179	206	7	725015	725016	725017	725018	725019	725020	725021	726015	726016	726017	726018	726019	726020	726021	727015	727016	727017	727018	727019	727020	727021	1.97088
343	95	167	179	206	7	746011	746012	746013	746014	746015	746016	746017	747011	747012	747013	747014	747015	747016	747017	748011	748012	748013	748014	748015	748016	748017	1.97088
344	96	167	181	205	7	756010	756011	756012	756013	756014	756015	756016	757010	757011	757012	757013	757014	757015	757016	758010	758011	758012	758013	758014	758015	758016	1.97088
344	96	167	181	205	7	728005	728006	728007	728008	728009	728010	728011	729005	729006	729007	729008	729009	729010	729011	730005	730006	730007	730008	730009	730010	730011	2.95633
344	96	167	181	205	7	78006	78007	78008	78009	78010	78011	78012	79006	79007	79008	79009	79010	79011	79012	710006	710007	710008	710009	710010	710011	710012	0.985442
345	96	167	179	206	7	741012	741013	741014	741015	741016	741017	741018	742012	742013	742014	742015	742016	742017	742018	743012	743013	743014	743015	743016	743017	743018	0.985442
345	96	167	179	206	7	739006	739007	739008	739009	739010	739011	739012	740006	740007	740008	740009	740010	740011	740012	741006	741007	741008	741009	741010	741011	741012	0.985442
345	96	167	179	206	7	79005	79006	79007	79008	79009	79010	79011	710005	710006	710007	710008	710009	710010	710011	711005	711006	711007	711008	711009	711010	711011	1.97088
346	97	167	181	205	7	733001	733002	733003	733004	733005	733006	733007	734001	734002	734003	734004	734005	734006	734007	735001	735002	735003	735004	735005	735006	735007	2.95633
346	97	167	181	205	7	79006	79007	79008	79009	79010	79011	79012	710006	710007	710008	710009	710010	710011	710012	711006	711007	711008	711009	711010	711011	711012	0.985442
346	97	167	181	205	7	744006	744007	744008	744009	744010	744011	744012	745006	745007	745008	745009	745010	745011	745012	746006	746007	746008	746009	746010	746011	746012	2.95633
347	97	167	179	206	7	79007	79008	79009	79010	79011	79012	79013	710007	710008	710009	710010	710011	710012	710013	711007	711008	711009	711010	711011	711012	711013	0.985442
347	97	167	179	206	7	730015	730016	730017	730018	730019	730020	730021	731015	731016	731017	731018	731019	731020	731021	732015	732016	732017	732018	732019	732020	732021	1.97088
347	97	167	179	206	7	740014	740015	740016	740017	740018	740019	740020	741014	741015	741016	741017	741018	741019	741020	742014	742015	742016	742017	742018	742019	742020	1.97088
348	98	167	179	206	7	741005	741006	741007	741008	741009	741010	741011	742005	742006	742007	742008	742009	742010	742011	743005	743006	743007	743008	743009	743010	743011	0.985442
348	98	167	179	206	7	710005	710006	710007	710008	710009	710010	710011	711005	711006	711007	711008	711009	711010	711011	712005	712006	712007	712008	712009	712010	712011	1.97088
348	98	167	179	206	7	720016	720017	720018	720019	720020	720021	720022	721016	721017	721018	721019	721020	721021	721022	722016	722017	722018	722019	722020	722021	722022	0.985442
349	99	167	181	205	7	758015	758016	758017	758018	758019	758020	758021	759015	759016	759017	759018	759019	759020	759021	760015	760016	760017	760018	760019	760020	760021	1.97088
349	99	167	181	205	7	735009	735010	735011	735012	735013	735014	735015	736009	736010	736011	736012	736013	736014	736015	737009	737010	737011	737012	737013	737014	737015	1.97088
349	99	167	181	205	7	710006	710007	710008	710009	710010	710011	710012	711006	711007	711008	711009	711010	711011	711012	712006	712007	712008	712009	712010	712011	712012	0.985442
350	99	167	179	206	7	730000	730001	730002	730003	730004	730005	730006	731000	731001	731002	731003	731004	731005	731006	732000	732001	732002	732003	732004	732005	732006	1.97088
350	99	167	179	206	7	710007	710008	710009	710010	710011	710012	710013	711007	711008	711009	711010	711011	711012	711013	712007	712008	712009	712010	712011	712012	712013	0.985442
350	99	167	179	206	7	748009	748010	748011	748012	748013	748014	748015	749009	749010	749011	749012	749013	749014	749015	750009	750010	750011	750012	750013	750014	750015	3.94177
351	100	167	181	205	7	721008	721009	721010	721011	721012	721013	721014	722008	722009	722010	722011	722012	722013	722014	723008	723009	723010	723011	723012	723013	723014	2.95633
351	100	167	181	205	7	750009	750010	750011	750012	750013	750014	750015	751009	751010	751011	751012	751013	751014	751015	752009	752010	752011	752012	752013	752014	752015	2.95633
351	100	167	181	205	7	711005	711006	711007	711008	711009	711010	711011	712005	712006	712007	712008	712009	712010	712011	713005	713006	713007	713008	713009	713010	713011	3.94177
352	101	167	181	205	7	741008	741009	741010	741011	741012	741013	741014	742008	742009	742010	742011	742012	742013	742014	743008	743009	743010	743011	743012	743013	743014	2.95633
352	101	167	181	205	7	729001	729002	729003	729004	729005	729006	729007	730001	730002	730003	730004	730005	730006	730007	731001	731002	731003	731004	731005	731006	731007	0.985442
352	101	167	181	205	7	711006	711007	711008	711009	711010	711011	711012	712006	712007	712008	712009	712010	712011	712012	713006	713007	713008	713009	713010	713011	713012	0.985442
353	101	168	181	207	7	739002	739003	739004	739005	739006	739007	739008	740002	740003	740004	740005	740006	740007	740008	741002	741003	741004	741005	741006	741007	741008	0.985442
353	101	168	181	207	7	712006	712007	712008	712009	712010	712011	712012	713006	713007	713008	713009	713010	713011	713012	714006	714007	714008	714009	714010	714011	714012	0.985442
353	101	168	181	207	7	757013	757014	757015	757016	757017	757018	757019	758013	758014	758015	758016	758017	758018	758019	759013	759014	759015	759016	759017	759018	759019	0.985442
354	102	167	181	205	7	740006	740007	740008	740009	740010	740011	740012	741006	741007	741008	741009	741010	741011	741012	742006	742007	742008	742009	742010	742011	742012	0.985442
354	102	167	181	205	7	712007	712008	712009	712010	712011	712012	712013	713007	713008	713009	713010	713011	713012	713013	714007	714008	714009	714010	714011	714012	714013	0.985442
354	102	167	181	205	7	721011	721012	721013	721014	721015	721016	721017	722011	722012	722013	722014	722015	722016	722017	723011	723012	723013	723014	723015	723016	723017	1.97088
355	102	168	181	207	7	747012	747013	747014	747015	747016	747017	747018	748012	748013	748014	748015	748016	748017	748018	749012	749013	749014	749015	749016	749017	749018	0.985442
355	102	168	181	207	7	724014	724015	724016	724017	724018	724019	724020	725014	725015	725016	725017	725018	725019	725020	726014	726015	726016	726017	726018	726019	726020	1.97088
355	102	168	181	207	7	713005	713006	713007	713008	713009	713010	713011	714005	714006	714007	714008	714009	714010	714011	715005	715006	715007	715008	715009	715010	715011	0.985442
356	103	168	181	207	7	737011	737012	737013	737014	737015	737016	737017	738011	738012	738013	738014	738015	738016	738017	739011	739012	739013	739014	739015	739016	739017	1.97088
356	103	168	181	207	7	745008	745009	745010	745011	745012	745013	745014	746008	746009	746010	746011	746012	746013	746014	747008	747009	747010	747011	747012	747013	747014	1.97088
356	103	168	181	207	7	713006	713007	713008	713009	713010	713011	713012	714006	714007	714008	714009	714010	714011	714012	715006	715007	715008	715009	715010	715011	715012	0.985442
357	104	167	181	205	7	749999	750000	750001	750002	750003	750004	750005	750999	751000	751001	751002	751003	751004	751005	751999	752000	752001	752002	752003	752004	752005	1.97088
357	104	167	181	205	7	713007	713008	713009	713010	713011	713012	713013	714007	714008	714009	714010	714011	714012	714013	715007	715008	715009	715010	715011	715012	715013	0.985442
357	104	167	181	205	7	727011	727012	727013	727014	727015	727016	727017	728011	728012	728013	728014	728015	728016	728017	729011	729012	729013	729014	729015	729016	729017	0.985442
358	104	168	181	207	7	714006	714007	714008	714009	714010	714011	714012	715006	715007	715008	715009	715010	715011	715012	716006	716007	716008	716009	716010	716011	716012	1.97088
358	104	168	181	207	7	742007	742008	742009	742010	742011	742012	742013	743007	743008	743009	743010	743011	743012	743013	744007	744008	744009	744010	744011	744012	744013	2.95633
358	104	168	181	207	7	720003	720004	720005	720006	720007	720008	720009	721003	721004	721005	721006	721007	721008	721009	722003	722004	722005	722006	722007	722008	722009	1.97088
359	105	167	180	208	7	747007	747008	747009	747010	747011	747012	747013	748007	748008	748009	748010	748011	748012	748013	749007	749008	749009	749010	749011	749012	749013	1.97088
359	105	167	180	208	7	714007	714008	714009	714010	714011	714012	714013	715007	715008	715009	715010	715011	715012	715013	716007	716008	716009	716010	716011	716012	716013	0.985442
359	105	167	180	208	7	720005	720006	720007	720008	720009	720010	720011	721005	721006	721007	721008	721009	721010	721011	722005	722006	722007	722008	722009	722010	722011	1.97088
360	105	168	181	207	7	748014	748015	748016	748017	748018	748019	748020	749014	749015	749016	749017	749018	749019	749020	750014	750015	750016	750017	750018	750019	750020	1.97088
360	105	168	181	207	7	715005	715006	715007	715008	715009	715010	715011	716005	716006	716007	716008	716009	716010	716011	717005	717006	717007	717008	717009	717010	717011	1.97088
360	105	168	181	207	7	736012	736013	736014	736015	736016	736017	736018	737012	737013	737014	737015	737016	737017	737018	738012	738013	738014	738015	738016	738017	738018	0.985442
361	106	167	180	208	7	747009	747010	747011	747012	747013	747014	747015	748009	748010	748011	748012	748013	748014	748015	749009	749010	749011	749012	749013	749014	749015	1.97088
361	106	167	180	208	7	720011	720012	720013	720014	720015	720016	720017	721011	721012	721013	721014	721015	721016	721017	722011	722012	722013	722014	722015	722016	722017	1.97088
361	106	167	180	208	7	715006	715007	715008	715009	715010	715011	715012	716006	716007	716008	716009	716010	716011	716012	717006	717007	717008	717009	717010	717011	717012	0.985442
362	106	168	181	207	7	757014	757015	757016	757017	757018	757019	757020	758014	758015	758016	758017	758018	758019	758020	759014	759015	759016	759017	759018	759019	759020	1.97088
362	106	168	181	207	7	723007	723008	723009	723010	723011	723012	723013	724007	724008	724009	724010	724011	724012	724013	725007	725008	725009	725010	725011	725012	725013	1.97088
362	106	168	181	207	7	715007	715008	715009	715010	715011	715012	715013	716007	716008	716009	716010	716011	716012	716013	717007	717008	717009	717010	717011	717012	717013	0.985442
363	107	167	180	208	7	724006	724007	724008	724009	724010	724011	724012	725006	725007	725008	725009	725010	725011	725012	726006	726007	726008	726009	726010	726011	726012	0.985442
363	107	167	180	208	7	716005	716006	716007	716008	716009	716010	716011	717005	717006	717007	717008	717009	717010	717011	718005	718006	718007	718008	718009	718010	718011	0.985442
363	107	167	180	208	7	749013	749014	749015	749016	749017	749018	749019	750013	750014	750015	750016	750017	750018	750019	751013	751014	751015	751016	751017	751018	751019	1.97088
364	107	168	181	207	7	744003	744004	744005	744006	744007	744008	744009	745003	745004	745005	745006	745007	745008	745009	746003	746004	746005	746006	746007	746008	746009	2.95633
364	107	168	181	207	7	716006	716007	716008	716009	716010	716011	716012	717006	717007	717008	717009	717010	717011	717012	718006	718007	718008	718009	718010	718011	718012	0.985442
364	107	168	181	207	7	722000	722001	722002	722003	722004	722005	722006	723000	723001	723002	723003	723004	723005	723006	724000	724001	724002	724003	724004	724005	724006	1.97088
365	108	167	180	208	7	716007	716008	716009	716010	716011	716012	716013	717007	717008	717009	717010	717011	717012	717013	718007	718008	718009	718010	718011	718012	718013	0.985442
365	108	167	180	208	7	738004	738005	738006	738007	738008	738009	738010	739004	739005	739006	739007	739008	739009	739010	740004	740005	740006	740007	740008	740009	740010	0.985442
365	108	167	180	208	7	750015	750016	750017	750018	750019	750020	750021	751015	751016	751017	751018	751019	751020	751021	752015	752016	752017	752018	752019	752020	752021	0.985442
366	108	168	181	207	7	717005	717006	717007	717008	717009	717010	717011	718005	718006	718007	718008	718009	718010	718011	719005	719006	719007	719008	719009	719010	719011	1.97088
366	108	168	181	207	7	723009	723010	723011	723012	723013	723014	723015	724009	724010	724011	724012	724013	724014	724015	725009	725010	725011	725012	725013	725014	725015	0.985442
366	108	168	181	207	7	740013	740014	740015	740016	740017	740018	740019	741013	741014	741015	741016	741017	741018	741019	742013	742014	742015	742016	742017	742018	742019	0.985442
367	109	167	180	208	7	717006	717007	717008	717009	717010	717011	717012	718006	718007	718008	718009	718010	718011	718012	719006	719007	719008	719009	719010	719011	719012	0.985442
367	109	167	180	208	7	740008	740009	740010	740011	740012	740013	740014	741008	741009	741010	741011	741012	741013	741014	742008	742009	742010	742011	742012	742013	742014	1.97088
367	109	167	180	208	7	720014	720015	720016	720017	720018	720019	720020	721014	721015	721016	721017	721018	721019	721020	722014	722015	722016	722017	722018	722019	722020	1.97088
368	110	167	178	209	7	721009	721010	721011	721012	721013	721014	721015	722009	722010	722011	722012	722013	722014	722015	723009	723010	723011	723012	723013	723014	723015	0.985442
368	110	167	178	209	7	717007	717008	717009	717010	717011	717012	717013	718007	718008	718009	718010	718011	718012	718013	719007	719008	719009	719010	719011	719012	719013	0.985442
368	110	167	178	209	7	741009	741010	741011	741012	741013	741014	741015	742009	742010	742011	742012	742013	742014	742015	743009	743010	743011	743012	743013	743014	743015	1.97088
369	110	168	181	207	7	722003	722004	722005	722006	722007	722008	722009	723003	723004	723005	723006	723007	723008	723009	724003	724004	724005	724006	724007	724008	724009	0.985442
369	110	168	181	207	7	718005	718006	718007	718008	718009	718010	718011	719005	719006	719007	719008	719009	719010	719011	720005	720006	720007	720008	720009	720010	720011	1.97088
369	110	168	181	207	7	745001	745002	745003	745004	745005	745006	745007	746001	746002	746003	746004	746005	746006	746007	747001	747002	747003	747004	747005	747006	747007	1.97088
370	111	167	178	209	7	753009	753010	753011	753012	753013	753014	753015	754009	754010	754011	754012	754013	754014	754015	755009	755010	755011	755012	755013	755014	755015	0.985442
370	111	167	178	209	7	718006	718007	718008	718009	718010	718011	718012	719006	719007	719008	719009	719010	719011	719012	720006	720007	720008	720009	720010	720011	720012	0.985442
370	111	167	178	209	7	723000	723001	723002	723003	723004	723005	723006	724000	724001	724002	724003	724004	724005	724006	725000	725001	725002	725003	725004	725005	725006	0.985442
371	112	167	178	209	7	747008	747009	747010	747011	747012	747013	747014	748008	748009	748010	748011	748012	748013	748014	749008	749009	749010	749011	749012	749013	749014	1.97088
371	112	167	178	209	7	718007	718008	718009	718010	718011	718012	718013	719007	719008	719009	719010	719011	719012	719013	720007	720008	720009	720010	720011	720012	720013	0.985442
371	112	167	178	209	7	732001	732002	732003	732004	732005	732006	732007	733001	733002	733003	733004	733005	733006	733007	734001	734002	734003	734004	734005	734006	734007	0.985442
372	112	168	181	207	7	719005	719006	719007	719008	719009	719010	719011	720005	720006	720007	720008	720009	720010	720011	721005	721006	721007	721008	721009	721010	721011	0.985442
372	112	168	181	207	7	749014	749015	749016	749017	749018	749019	749020	750014	750015	750016	750017	750018	750019	750020	751014	751015	751016	751017	751018	751019	751020	0.985442
372	112	168	181	207	7	727004	727005	727006	727007	727008	727009	727010	728004	728005	728006	728007	728008	728009	728010	729004	729005	729006	729007	729008	729009	729010	2.95633
373	113	168	167	210	7	719006	719007	719008	719009	719010	719011	719012	720006	720007	720008	720009	720010	720011	720012	721006	721007	721008	721009	721010	721011	721012	0.985442
373	113	168	167	210	7	726009	726010	726011	726012	726013	726014	726015	727009	727010	727011	727012	727013	727014	727015	728009	728010	728011	728012	728013	728014	728015	2.95633
373	113	168	167	210	7	755009	755010	755011	755012	755013	755014	755015	756009	756010	756011	756012	756013	756014	756015	757009	757010	757011	757012	757013	757014	757015	2.95633
374	113	168	181	207	7	719007	719008	719009	719010	719011	719012	719013	720007	720008	720009	720010	720011	720012	720013	721007	721008	721009	721010	721011	721012	721013	1.97088
374	113	168	181	207	7	738009	738010	738011	738012	738013	738014	738015	739009	739010	739011	739012	739013	739014	739015	740009	740010	740011	740012	740013	740014	740015	2.95633
374	113	168	181	207	7	754003	754004	754005	754006	754007	754008	754009	755003	755004	755005	755006	755007	755008	755009	756003	756004	756005	756006	756007	756008	756009	3.94177
375	114	168	181	207	7	78	79	710	711	712	713	714	71008	71009	71010	71011	71012	71013	71014	72008	72009	72010	72011	72012	72013	72014	1.97088
375	114	168	181	207	7	725011	725012	725013	725014	725015	725016	725017	726011	726012	726013	726014	726015	726016	726017	727011	727012	727013	727014	727015	727016	727017	1.97088
375	114	168	181	207	7	750004	750005	750006	750007	750008	750009	750010	751004	751005	751006	751007	751008	751009	751010	752004	752005	752006	752007	752008	752009	752010	1.97088
376	115	168	181	207	7	79	710	711	712	713	714	715	71009	71010	71011	71012	71013	71014	71015	72009	72010	72011	72012	72013	72014	72015	1.97088
376	115	168	181	207	7	741011	741012	741013	741014	741015	741016	741017	742011	742012	742013	742014	742015	742016	742017	743011	743012	743013	743014	743015	743016	743017	1.97088
376	115	168	181	207	7	734004	734005	734006	734007	734008	734009	734010	735004	735005	735006	735007	735008	735009	735010	736004	736005	736006	736007	736008	736009	736010	0.985442
377	116	168	181	207	7	721010	721011	721012	721013	721014	721015	721016	722010	722011	722012	722013	722014	722015	722016	723010	723011	723012	723013	723014	723015	723016	1.97088
377	116	168	181	207	7	755013	755014	755015	755016	755017	755018	755019	756013	756014	756015	756016	756017	756018	756019	757013	757014	757015	757016	757017	757018	757019	1.97088
377	116	168	181	207	7	710	711	712	713	714	715	716	71010	71011	71012	71013	71014	71015	71016	72010	72011	72012	72013	72014	72015	72016	0.985442
378	117	168	181	207	7	71008	71009	71010	71011	71012	71013	71014	72008	72009	72010	72011	72012	72013	72014	73008	73009	73010	73011	73012	73013	73014	1.97088
378	117	168	181	207	7	721004	721005	721006	721007	721008	721009	721010	722004	722005	722006	722007	722008	722009	722010	723004	723005	723006	723007	723008	723009	723010	0.985442
378	117	168	181	207	7	759011	759012	759013	759014	759015	759016	759017	760011	760012	760013	760014	760015	760016	760017	761011	761012	761013	761014	761015	761016	761017	1.97088
379	118	167	182	195	7	722004	722005	722006	722007	722008	722009	722010	723004	723005	723006	723007	723008	723009	723010	724004	724005	724006	724007	724008	724009	724010	0.985442
379	118	167	182	195	7	71009	71010	71011	71012	71013	71014	71015	72009	72010	72011	72012	72013	72014	72015	73009	73010	73011	73012	73013	73014	73015	0.985442
379	118	167	182	195	7	759013	759014	759015	759016	759017	759018	759019	760013	760014	760015	760016	760017	760018	760019	761013	761014	761015	761016	761017	761018	761019	1.97088
380	119	167	182	195	7	720000	720001	720002	720003	720004	720005	720006	721000	721001	721002	721003	721004	721005	721006	722000	722001	722002	722003	722004	722005	722006	1.97088
380	119	167	182	195	7	71010	71011	71012	71013	71014	71015	71016	72010	72011	72012	72013	72014	72015	72016	73010	73011	73012	73013	73014	73015	73016	0.985442
380	119	167	182	195	7	740015	740016	740017	740018	740019	740020	740021	741015	741016	741017	741018	741019	741020	741021	742015	742016	742017	742018	742019	742020	742021	1.97088
381	120	167	182	195	7	732004	732005	732006	732007	732008	732009	732010	733004	733005	733006	733007	733008	733009	733010	734004	734005	734006	734007	734008	734009	734010	0.985442
381	120	167	182	195	7	744010	744011	744012	744013	744014	744015	744016	745010	745011	745012	745013	745014	745015	745016	746010	746011	746012	746013	746014	746015	746016	0.985442
381	120	167	182	195	7	72009	72010	72011	72012	72013	72014	72015	73009	73010	73011	73012	73013	73014	73015	74009	74010	74011	74012	74013	74014	74015	0.985442
382	121	168	167	210	7	759014	759015	759016	759017	759018	759019	759020	760014	760015	760016	760017	760018	760019	760020	761014	761015	761016	761017	761018	761019	761020	0.985442
382	121	168	167	210	7	733003	733004	733005	733006	733007	733008	733009	734003	734004	734005	734006	734007	734008	734009	735003	735004	735005	735006	735007	735008	735009	0.985442
382	121	168	167	210	7	72010	72011	72012	72013	72014	72015	72016	73010	73011	73012	73013	73014	73015	73016	74010	74011	74012	74013	74014	74015	74016	0.985442
383	121	167	182	195	7	737999	738000	738001	738002	738003	738004	738005	738999	739000	739001	739002	739003	739004	739005	739999	740000	740001	740002	740003	740004	740005	0.985442
383	121	167	182	195	7	73008	73009	73010	73011	73012	73013	73014	74008	74009	74010	74011	74012	74013	74014	75008	75009	75010	75011	75012	75013	75014	0.985442
383	121	167	182	195	7	756001	756002	756003	756004	756005	756006	756007	757001	757002	757003	757004	757005	757006	757007	758001	758002	758003	758004	758005	758006	758007	0.985442
384	122	167	182	195	7	73009	73010	73011	73012	73013	73014	73015	74009	74010	74011	74012	74013	74014	74015	75009	75010	75011	75012	75013	75014	75015	0.985442
384	122	167	182	195	7	734002	734003	734004	734005	734006	734007	734008	735002	735003	735004	735005	735006	735007	735008	736002	736003	736004	736005	736006	736007	736008	0.985442
384	122	167	182	195	7	756011	756012	756013	756014	756015	756016	756017	757011	757012	757013	757014	757015	757016	757017	758011	758012	758013	758014	758015	758016	758017	1.97088
385	123	168	167	210	7	748006	748007	748008	748009	748010	748011	748012	749006	749007	749008	749009	749010	749011	749012	750006	750007	750008	750009	750010	750011	750012	1.97088
385	123	168	167	210	7	73010	73011	73012	73013	73014	73015	73016	74010	74011	74012	74013	74014	74015	74016	75010	75011	75012	75013	75014	75015	75016	0.985442
385	123	168	167	210	7	737013	737014	737015	737016	737017	737018	737019	738013	738014	738015	738016	738017	738018	738019	739013	739014	739015	739016	739017	739018	739019	0.985442
386	123	167	182	195	7	74008	74009	74010	74011	74012	74013	74014	75008	75009	75010	75011	75012	75013	75014	76008	76009	76010	76011	76012	76013	76014	1.97088
386	123	167	182	195	7	746007	746008	746009	746010	746011	746012	746013	747007	747008	747009	747010	747011	747012	747013	748007	748008	748009	748010	748011	748012	748013	1.97088
386	123	167	182	195	7	733009	733010	733011	733012	733013	733014	733015	734009	734010	734011	734012	734013	734014	734015	735009	735010	735011	735012	735013	735014	735015	1.97088
387	124	168	167	210	7	74009	74010	74011	74012	74013	74014	74015	75009	75010	75011	75012	75013	75014	75015	76009	76010	76011	76012	76013	76014	76015	0.985442
387	124	168	167	210	7	751001	751002	751003	751004	751005	751006	751007	752001	752002	752003	752004	752005	752006	752007	753001	753002	753003	753004	753005	753006	753007	1.97088
387	124	168	167	210	7	723006	723007	723008	723009	723010	723011	723012	724006	724007	724008	724009	724010	724011	724012	725006	725007	725008	725009	725010	725011	725012	0.985442
388	124	167	182	195	7	729010	729011	729012	729013	729014	729015	729016	730010	730011	730012	730013	730014	730015	730016	731010	731011	731012	731013	731014	731015	731016	1.97088
388	124	167	182	195	7	74010	74011	74012	74013	74014	74015	74016	75010	75011	75012	75013	75014	75015	75016	76010	76011	76012	76013	76014	76015	76016	1.97088
388	124	167	182	195	7	752012	752013	752014	752015	752016	752017	752018	753012	753013	753014	753015	753016	753017	753018	754012	754013	754014	754015	754016	754017	754018	1.97088
389	125	167	182	195	7	75008	75009	75010	75011	75012	75013	75014	76008	76009	76010	76011	76012	76013	76014	77008	77009	77010	77011	77012	77013	77014	1.97088
389	125	167	182	195	7	730008	730009	730010	730011	730012	730013	730014	731008	731009	731010	731011	731012	731013	731014	732008	732009	732010	732011	732012	732013	732014	1.97088
389	125	167	182	195	7	755999	756000	756001	756002	756003	756004	756005	756999	757000	757001	757002	757003	757004	757005	757999	758000	758001	758002	758003	758004	758005	1.97088
390	126	168	167	210	7	75009	75010	75011	75012	75013	75014	75015	76009	76010	76011	76012	76013	76014	76015	77009	77010	77011	77012	77013	77014	77015	0.985442
390	126	168	167	210	7	733015	733016	733017	733018	733019	733020	733021	734015	734016	734017	734018	734019	734020	734021	735015	735016	735017	735018	735019	735020	735021	1.97088
390	126	168	167	210	7	746004	746005	746006	746007	746008	746009	746010	747004	747005	747006	747007	747008	747009	747010	748004	748005	748006	748007	748008	748009	748010	1.97088
391	126	167	182	195	7	75010	75011	75012	75013	75014	75015	75016	76010	76011	76012	76013	76014	76015	76016	77010	77011	77012	77013	77014	77015	77016	0.985442
391	126	167	182	195	7	746013	746014	746015	746016	746017	746018	746019	747013	747014	747015	747016	747017	747018	747019	748013	748014	748015	748016	748017	748018	748019	0.985442
391	126	167	182	195	7	727003	727004	727005	727006	727007	727008	727009	728003	728004	728005	728006	728007	728008	728009	729003	729004	729005	729006	729007	729008	729009	0.985442
392	127	168	167	210	7	746012	746013	746014	746015	746016	746017	746018	747012	747013	747014	747015	747016	747017	747018	748012	748013	748014	748015	748016	748017	748018	0.985442
392	127	168	167	210	7	76009	76010	76011	76012	76013	76014	76015	77009	77010	77011	77012	77013	77014	77015	78009	78010	78011	78012	78013	78014	78015	0.985442
392	127	168	167	210	7	734016	734017	734018	734019	734020	734021	734022	735016	735017	735018	735019	735020	735021	735022	736016	736017	736018	736019	736020	736021	736022	1.97088
393	127	167	179	206	7	76010	76011	76012	76013	76014	76015	76016	77010	77011	77012	77013	77014	77015	77016	78010	78011	78012	78013	78014	78015	78016	0.985442
393	127	167	179	206	7	738003	738004	738005	738006	738007	738008	738009	739003	739004	739005	739006	739007	739008	739009	740003	740004	740005	740006	740007	740008	740009	0.985442
393	127	167	179	206	7	752013	752014	752015	752016	752017	752018	752019	753013	753014	753015	753016	753017	753018	753019	754013	754014	754015	754016	754017	754018	754019	0.985442
394	128	168	167	210	7	733010	733011	733012	733013	733014	733015	733016	734010	734011	734012	734013	734014	734015	734016	735010	735011	735012	735013	735014	735015	735016	1.97088
394	128	168	167	210	7	751005	751006	751007	751008	751009	751010	751011	752005	752006	752007	752008	752009	752010	752011	753005	753006	753007	753008	753009	753010	753011	1.97088
394	128	168	167	210	7	77008	77009	77010	77011	77012	77013	77014	78008	78009	78010	78011	78012	78013	78014	79008	79009	79010	79011	79012	79013	79014	3.94177
395	128	167	179	206	7	758000	758001	758002	758003	758004	758005	758006	759000	759001	759002	759003	759004	759005	759006	760000	760001	760002	760003	760004	760005	760006	2.95633
395	128	167	179	206	7	730007	730008	730009	730010	730011	730012	730013	731007	731008	731009	731010	731011	731012	731013	732007	732008	732009	732010	732011	732012	732013	2.95633
395	128	167	179	206	7	77009	77010	77011	77012	77013	77014	77015	78009	78010	78011	78012	78013	78014	78015	79009	79010	79011	79012	79013	79014	79015	0.985442
396	129	168	167	210	7	747002	747003	747004	747005	747006	747007	747008	748002	748003	748004	748005	748006	748007	748008	749002	749003	749004	749005	749006	749007	749008	1.97088
396	129	168	167	210	7	78008	78009	78010	78011	78012	78013	78014	79008	79009	79010	79011	79012	79013	79014	710008	710009	710010	710011	710012	710013	710014	1.97088
396	129	168	167	210	7	722002	722003	722004	722005	722006	722007	722008	723002	723003	723004	723005	723006	723007	723008	724002	724003	724004	724005	724006	724007	724008	1.97088
397	129	167	179	206	7	78009	78010	78011	78012	78013	78014	78015	79009	79010	79011	79012	79013	79014	79015	710009	710010	710011	710012	710013	710014	710015	0.985442
397	129	167	179	206	7	758001	758002	758003	758004	758005	758006	758007	759001	759002	759003	759004	759005	759006	759007	760001	760002	760003	760004	760005	760006	760007	1.97088
397	129	167	179	206	7	739012	739013	739014	739015	739016	739017	739018	740012	740013	740014	740015	740016	740017	740018	741012	741013	741014	741015	741016	741017	741018	1.97088
398	130	167	179	206	7	737004	737005	737006	737007	737008	737009	737010	738004	738005	738006	738007	738008	738009	738010	739004	739005	739006	739007	739008	739009	739010	0.985442
398	130	167	179	206	7	750014	750015	750016	750017	750018	750019	750020	751014	751015	751016	751017	751018	751019	751020	752014	752015	752016	752017	752018	752019	752020	0.985442
398	130	167	179	206	7	79008	79009	79010	79011	79012	79013	79014	710008	710009	710010	710011	710012	710013	710014	711008	711009	711010	711011	711012	711013	711014	1.97088
399	131	168	167	210	7	744999	745000	745001	745002	745003	745004	745005	745999	746000	746001	746002	746003	746004	746005	746999	747000	747001	747002	747003	747004	747005	1.97088
399	131	168	167	210	7	79009	79010	79011	79012	79013	79014	79015	710009	710010	710011	710012	710013	710014	710015	711009	711010	711011	711012	711013	711014	711015	2.95633
399	131	168	167	210	7	724015	724016	724017	724018	724019	724020	724021	725015	725016	725017	725018	725019	725020	725021	726015	726016	726017	726018	726019	726020	726021	0.985442
401	132	167	178	209	7	733013	733014	733015	733016	733017	733018	733019	734013	734014	734015	734016	734017	734018	734019	735013	735014	735015	735016	735017	735018	735019	1.97088
401	132	167	178	209	7	759000	759001	759002	759003	759004	759005	759006	760000	760001	760002	760003	760004	760005	760006	761000	761001	761002	761003	761004	761005	761006	1.97088
401	132	167	178	209	7	710008	710009	710010	710011	710012	710013	710014	711008	711009	711010	711011	711012	711013	711014	712008	712009	712010	712011	712012	712013	712014	1.97088
402	132	167	180	208	7	710009	710010	710011	710012	710013	710014	710015	711009	711010	711011	711012	711013	711014	711015	712009	712010	712011	712012	712013	712014	712015	0.985442
402	132	167	180	208	7	756999	757000	757001	757002	757003	757004	757005	757999	758000	758001	758002	758003	758004	758005	758999	759000	759001	759002	759003	759004	759005	2.95633
402	132	167	180	208	7	732003	732004	732005	732006	732007	732008	732009	733003	733004	733005	733006	733007	733008	733009	734003	734004	734005	734006	734007	734008	734009	0.985442
403	133	167	178	209	7	710010	710011	710012	710013	710014	710015	710016	711010	711011	711012	711013	711014	711015	711016	712010	712011	712012	712013	712014	712015	712016	0.985442
403	133	167	178	209	7	751010	751011	751012	751013	751014	751015	751016	752010	752011	752012	752013	752014	752015	752016	753010	753011	753012	753013	753014	753015	753016	2.95633
403	133	167	178	209	7	725005	725006	725007	725008	725009	725010	725011	726005	726006	726007	726008	726009	726010	726011	727005	727006	727007	727008	727009	727010	727011	0.985442
404	133	167	180	208	7	711009	711010	711011	711012	711013	711014	711015	712009	712010	712011	712012	712013	712014	712015	713009	713010	713011	713012	713013	713014	713015	1.97088
404	133	167	180	208	7	738010	738011	738012	738013	738014	738015	738016	739010	739011	739012	739013	739014	739015	739016	740010	740011	740012	740013	740014	740015	740016	0.985442
404	133	167	180	208	7	754011	754012	754013	754014	754015	754016	754017	755011	755012	755013	755014	755015	755016	755017	756011	756012	756013	756014	756015	756016	756017	1.97088
405	134	167	178	209	7	749005	749006	749007	749008	749009	749010	749011	750005	750006	750007	750008	750009	750010	750011	751005	751006	751007	751008	751009	751010	751011	2.95633
405	134	167	178	209	7	711010	711011	711012	711013	711014	711015	711016	712010	712011	712012	712013	712014	712015	712016	713010	713011	713012	713013	713014	713015	713016	1.97088
405	134	167	178	209	7	735000	735001	735002	735003	735004	735005	735006	736000	736001	736002	736003	736004	736005	736006	737000	737001	737002	737003	737004	737005	737006	0.985442
406	134	167	180	208	7	743003	743004	743005	743006	743007	743008	743009	744003	744004	744005	744006	744007	744008	744009	745003	745004	745005	745006	745007	745008	745009	0.985442
406	134	167	180	208	7	712008	712009	712010	712011	712012	712013	712014	713008	713009	713010	713011	713012	713013	713014	714008	714009	714010	714011	714012	714013	714014	1.97088
406	134	167	180	208	7	721012	721013	721014	721015	721016	721017	721018	722012	722013	722014	722015	722016	722017	722018	723012	723013	723014	723015	723016	723017	723018	0.985442
407	135	167	178	209	7	712009	712010	712011	712012	712013	712014	712015	713009	713010	713011	713012	713013	713014	713015	714009	714010	714011	714012	714013	714014	714015	0.985442
407	135	167	178	209	7	719999	720000	720001	720002	720003	720004	720005	720999	721000	721001	721002	721003	721004	721005	721999	722000	722001	722002	722003	722004	722005	0.985442
407	135	167	178	209	7	743014	743015	743016	743017	743018	743019	743020	744014	744015	744016	744017	744018	744019	744020	745014	745015	745016	745017	745018	745019	745020	1.97088
408	135	167	180	208	7	735014	735015	735016	735017	735018	735019	735020	736014	736015	736016	736017	736018	736019	736020	737014	737015	737016	737017	737018	737019	737020	1.97088
408	135	167	180	208	7	758003	758004	758005	758006	758007	758008	758009	759003	759004	759005	759006	759007	759008	759009	760003	760004	760005	760006	760007	760008	760009	2.95633
408	135	167	180	208	7	713008	713009	713010	713011	713012	713013	713014	714008	714009	714010	714011	714012	714013	714014	715008	715009	715010	715011	715012	715013	715014	1.97088
409	136	168	167	210	7	743999	744000	744001	744002	744003	744004	744005	744999	745000	745001	745002	745003	745004	745005	745999	746000	746001	746002	746003	746004	746005	1.97088
409	136	168	167	210	7	713010	713011	713012	713013	713014	713015	713016	714010	714011	714012	714013	714014	714015	714016	715010	715011	715012	715013	715014	715015	715016	0.985442
409	136	168	167	210	7	721007	721008	721009	721010	721011	721012	721013	722007	722008	722009	722010	722011	722012	722013	723007	723008	723009	723010	723011	723012	723013	0.985442
410	137	168	167	210	7	714010	714011	714012	714013	714014	714015	714016	715010	715011	715012	715013	715014	715015	715016	716010	716011	716012	716013	716014	716015	716016	0.985442
410	137	168	167	210	7	747000	747001	747002	747003	747004	747005	747006	748000	748001	748002	748003	748004	748005	748006	749000	749001	749002	749003	749004	749005	749006	1.97088
410	137	168	167	210	7	730005	730006	730007	730008	730009	730010	730011	731005	731006	731007	731008	731009	731010	731011	732005	732006	732007	732008	732009	732010	732011	0.985442
411	137	167	178	209	7	754006	754007	754008	754009	754010	754011	754012	755006	755007	755008	755009	755010	755011	755012	756006	756007	756008	756009	756010	756011	756012	2.95633
411	137	167	178	209	7	732007	732008	732009	732010	732011	732012	732013	733007	733008	733009	733010	733011	733012	733013	734007	734008	734009	734010	734011	734012	734013	0.985442
411	137	167	178	209	7	715008	715009	715010	715011	715012	715013	715014	716008	716009	716010	716011	716012	716013	716014	717008	717009	717010	717011	717012	717013	717014	0.985442
412	138	168	167	211	7	752001	752002	752003	752004	752005	752006	752007	753001	753002	753003	753004	753005	753006	753007	754001	754002	754003	754004	754005	754006	754007	0.985442
412	138	168	167	211	7	715009	715010	715011	715012	715013	715014	715015	716009	716010	716011	716012	716013	716014	716015	717009	717010	717011	717012	717013	717014	717015	0.985442
412	138	168	167	211	7	720015	720016	720017	720018	720019	720020	720021	721015	721016	721017	721018	721019	721020	721021	722015	722016	722017	722018	722019	722020	722021	0.985442
413	138	168	167	210	7	752008	752009	752010	752011	752012	752013	752014	753008	753009	753010	753011	753012	753013	753014	754008	754009	754010	754011	754012	754013	754014	2.95633
413	138	168	167	210	7	715010	715011	715012	715013	715014	715015	715016	716010	716011	716012	716013	716014	716015	716016	717010	717011	717012	717013	717014	717015	717016	0.985442
413	138	168	167	210	7	736000	736001	736002	736003	736004	736005	736006	737000	737001	737002	737003	737004	737005	737006	738000	738001	738002	738003	738004	738005	738006	3.94177
414	139	168	167	211	7	741999	742000	742001	742002	742003	742004	742005	742999	743000	743001	743002	743003	743004	743005	743999	744000	744001	744002	744003	744004	744005	0.985442
414	139	168	167	211	7	716008	716009	716010	716011	716012	716013	716014	717008	717009	717010	717011	717012	717013	717014	718008	718009	718010	718011	718012	718013	718014	1.97088
414	139	168	167	211	7	727014	727015	727016	727017	727018	727019	727020	728014	728015	728016	728017	728018	728019	728020	729014	729015	729016	729017	729018	729019	729020	1.97088
415	139	168	167	210	7	716009	716010	716011	716012	716013	716014	716015	717009	717010	717011	717012	717013	717014	717015	718009	718010	718011	718012	718013	718014	718015	0.985442
415	139	168	167	210	7	735012	735013	735014	735015	735016	735017	735018	736012	736013	736014	736015	736016	736017	736018	737012	737013	737014	737015	737016	737017	737018	0.985442
415	139	168	167	210	7	750012	750013	750014	750015	750016	750017	750018	751012	751013	751014	751015	751016	751017	751018	752012	752013	752014	752015	752016	752017	752018	0.985442
416	140	168	167	211	7	741015	741016	741017	741018	741019	741020	741021	742015	742016	742017	742018	742019	742020	742021	743015	743016	743017	743018	743019	743020	743021	2.95633
416	140	168	167	211	7	720006	720007	720008	720009	720010	720011	720012	721006	721007	721008	721009	721010	721011	721012	722006	722007	722008	722009	722010	722011	722012	0.985442
416	140	168	167	211	7	716010	716011	716012	716013	716014	716015	716016	717010	717011	717012	717013	717014	717015	717016	718010	718011	718012	718013	718014	718015	718016	0.985442
417	140	168	167	210	7	728012	728013	728014	728015	728016	728017	728018	729012	729013	729014	729015	729016	729017	729018	730012	730013	730014	730015	730016	730017	730018	0.985442
417	140	168	167	210	7	740012	740013	740014	740015	740016	740017	740018	741012	741013	741014	741015	741016	741017	741018	742012	742013	742014	742015	742016	742017	742018	2.95633
417	140	168	167	210	7	717008	717009	717010	717011	717012	717013	717014	718008	718009	718010	718011	718012	718013	718014	719008	719009	719010	719011	719012	719013	719014	0.985442
418	141	168	167	211	7	717009	717010	717011	717012	717013	717014	717015	718009	718010	718011	718012	718013	718014	718015	719009	719010	719011	719012	719013	719014	719015	0.985442
418	141	168	167	211	7	730999	731000	731001	731002	731003	731004	731005	731999	732000	732001	732002	732003	732004	732005	732999	733000	733001	733002	733003	733004	733005	0.985442
418	141	168	167	211	7	754014	754015	754016	754017	754018	754019	754020	755014	755015	755016	755017	755018	755019	755020	756014	756015	756016	756017	756018	756019	756020	1.97088
419	141	168	167	210	7	729004	729005	729006	729007	729008	729009	729010	730004	730005	730006	730007	730008	730009	730010	731004	731005	731006	731007	731008	731009	731010	0.985442
419	141	168	167	210	7	717010	717011	717012	717013	717014	717015	717016	718010	718011	718012	718013	718014	718015	718016	719010	719011	719012	719013	719014	719015	719016	0.985442
419	141	168	167	210	7	743001	743002	743003	743004	743005	743006	743007	744001	744002	744003	744004	744005	744006	744007	745001	745002	745003	745004	745005	745006	745007	0.985442
420	3	167	181	205	7	718008	718009	718010	718011	718012	718013	718014	719008	719009	719010	719011	719012	719013	719014	720008	720009	720010	720011	720012	720013	720014	1.97088
420	3	167	181	205	7	743004	743005	743006	743007	743008	743009	743010	744004	744005	744006	744007	744008	744009	744010	745004	745005	745006	745007	745008	745009	745010	1.97088
420	3	167	181	205	7	735008	735009	735010	735011	735012	735013	735014	736008	736009	736010	736011	736012	736013	736014	737008	737009	737010	737011	737012	737013	737014	1.97088
421	3	167	178	209	7	718009	718010	718011	718012	718013	718014	718015	719009	719010	719011	719012	719013	719014	719015	720009	720010	720011	720012	720013	720014	720015	0.985442
421	3	167	178	209	7	732015	732016	732017	732018	732019	732020	732021	733015	733016	733017	733018	733019	733020	733021	734015	734016	734017	734018	734019	734020	734021	1.97088
421	3	167	178	209	7	759001	759002	759003	759004	759005	759006	759007	760001	760002	760003	760004	760005	760006	760007	761001	761002	761003	761004	761005	761006	761007	0.985442
422	1	167	178	209	7	753004	753005	753006	753007	753008	753009	753010	754004	754005	754006	754007	754008	754009	754010	755004	755005	755006	755007	755008	755009	755010	0.985442
422	1	167	178	209	7	729015	729016	729017	729018	729019	729020	729021	730015	730016	730017	730018	730019	730020	730021	731015	731016	731017	731018	731019	731020	731021	0.985442
422	1	167	178	209	7	718010	718011	718012	718013	718014	718015	718016	719010	719011	719012	719013	719014	719015	719016	720010	720011	720012	720013	720014	720015	720016	0.985442
423	1	168	167	210	7	736011	736012	736013	736014	736015	736016	736017	737011	737012	737013	737014	737015	737016	737017	738011	738012	738013	738014	738015	738016	738017	1.97088
423	1	168	167	210	7	744012	744013	744014	744015	744016	744017	744018	745012	745013	745014	745015	745016	745017	745018	746012	746013	746014	746015	746016	746017	746018	0.985442
423	1	168	167	210	7	719008	719009	719010	719011	719012	719013	719014	720008	720009	720010	720011	720012	720013	720014	721008	721009	721010	721011	721012	721013	721014	0.985442
424	77	167	181	205	7	750011	750012	750013	750014	750015	750016	750017	751011	751012	751013	751014	751015	751016	751017	752011	752012	752013	752014	752015	752016	752017	1.97088
424	77	167	181	205	7	727016	727017	727018	727019	727020	727021	727022	728016	728017	728018	728019	728020	728021	728022	729016	729017	729018	729019	729020	729021	729022	0.985442
424	77	167	181	205	7	719009	719010	719011	719012	719013	719014	719015	720009	720010	720011	720012	720013	720014	720015	721009	721010	721011	721012	721013	721014	721015	0.985442
425	77	167	178	209	7	757010	757011	757012	757013	757014	757015	757016	758010	758011	758012	758013	758014	758015	758016	759010	759011	759012	759013	759014	759015	759016	0.985442
425	77	167	178	209	7	719010	719011	719012	719013	719014	719015	719016	720010	720011	720012	720013	720014	720015	720016	721010	721011	721012	721013	721014	721015	721016	1.97088
425	77	167	178	209	7	729009	729010	729011	729012	729013	729014	729015	730009	730010	730011	730012	730013	730014	730015	731009	731010	731011	731012	731013	731014	731015	0.985442
426	142	167	181	205	7	711	712	713	714	715	716	717	71011	71012	71013	71014	71015	71016	71017	72011	72012	72013	72014	72015	72016	72017	2.95633
426	142	167	181	205	7	730003	730004	730005	730006	730007	730008	730009	731003	731004	731005	731006	731007	731008	731009	732003	732004	732005	732006	732007	732008	732009	0.985442
426	142	167	181	205	7	754001	754002	754003	754004	754005	754006	754007	755001	755002	755003	755004	755005	755006	755007	756001	756002	756003	756004	756005	756006	756007	2.95633
427	142	167	178	209	7	731001	731002	731003	731004	731005	731006	731007	732001	732002	732003	732004	732005	732006	732007	733001	733002	733003	733004	733005	733006	733007	0.985442
427	142	167	178	209	7	712	713	714	715	716	717	718	71012	71013	71014	71015	71016	71017	71018	72012	72013	72014	72015	72016	72017	72018	0.985442
427	142	167	178	209	7	742005	742006	742007	742008	742009	742010	742011	743005	743006	743007	743008	743009	743010	743011	744005	744006	744007	744008	744009	744010	744011	0.985442
428	79	176	184	202	7	721013	721014	721015	721016	721017	721018	721019	722013	722014	722015	722016	722017	722018	722019	723013	723014	723015	723016	723017	723018	723019	1.97088
428	79	176	184	202	7	73005	73006	73007	73008	73009	73010	73011	74005	74006	74007	74008	74009	74010	74011	75005	75006	75007	75008	75009	75010	75011	0.985442
428	79	176	184	202	7	747004	747005	747006	747007	747008	747009	747010	748004	748005	748006	748007	748008	748009	748010	749004	749005	749006	749007	749008	749009	749010	1.97088
306	78	173	183	199	6	637999	638000	638001	638002	638003	638004	638005	638999	639000	639001	639002	639003	639004	639005	639999	640000	640001	640002	640003	640004	640005	2.60192
306	78	173	183	199	6	619012	619013	619014	619015	619016	619017	619018	620012	620013	620014	620015	620016	620017	620018	621012	621013	621014	621015	621016	621017	621018	1.95144
306	78	173	183	199	6	659009	659010	659011	659012	659013	659014	659015	660009	660010	660011	660012	660013	660014	660015	661009	661010	661011	661012	661013	661014	661015	1.95144
307	79	173	183	199	6	634013	634014	634015	634016	634017	634018	634019	635013	635014	635015	635016	635017	635018	635019	636013	636014	636015	636016	636017	636018	636019	1.30096
307	79	173	183	199	6	613	614	615	616	617	618	619	61013	61014	61015	61016	61017	61018	61019	62013	62014	62015	62016	62017	62018	62019	2.60192
307	79	173	183	199	6	656007	656008	656009	656010	656011	656012	656013	657007	657008	657009	657010	657011	657012	657013	658007	658008	658009	658010	658011	658012	658013	1.30096
308	80	173	183	199	6	653004	653005	653006	653007	653008	653009	653010	654004	654005	654006	654007	654008	654009	654010	655004	655005	655006	655007	655008	655009	655010	2.60192
308	80	173	183	199	6	614	615	616	617	618	619	620	61014	61015	61016	61017	61018	61019	61020	62014	62015	62016	62017	62018	62019	62020	1.95144
308	80	173	183	199	6	625000	625001	625002	625003	625004	625005	625006	626000	626001	626002	626003	626004	626005	626006	627000	627001	627002	627003	627004	627005	627006	3.90288
429	143	176	184	212	7	755005	755006	755007	755008	755009	755010	755011	756005	756006	756007	756008	756009	756010	756011	757005	757006	757007	757008	757009	757010	757011	0.985442
429	143	176	184	212	7	72013	72014	72015	72016	72017	72018	72019	73013	73014	73015	73016	73017	73018	73019	74013	74014	74015	74016	74017	74018	74019	0.985442
429	143	176	184	212	7	736015	736016	736017	736018	736019	736020	736021	737015	737016	737017	737018	737019	737020	737021	738015	738016	738017	738018	738019	738020	738021	0.985442
430	144	176	184	212	7	731012	731013	731014	731015	731016	731017	731018	732012	732013	732014	732015	732016	732017	732018	733012	733013	733014	733015	733016	733017	733018	0.985442
430	144	176	184	212	7	748005	748006	748007	748008	748009	748010	748011	749005	749006	749007	749008	749009	749010	749011	750005	750006	750007	750008	750009	750010	750011	1.97088
430	144	176	184	212	7	73012	73013	73014	73015	73016	73017	73018	74012	74013	74014	74015	74016	74017	74018	75012	75013	75014	75015	75016	75017	75018	0.985442
431	144	173	183	199	7	732014	732015	732016	732017	732018	732019	732020	733014	733015	733016	733017	733018	733019	733020	734014	734015	734016	734017	734018	734019	734020	2.95633
431	144	173	183	199	7	73013	73014	73015	73016	73017	73018	73019	74013	74014	74015	74016	74017	74018	74019	75013	75014	75015	75016	75017	75018	75019	4.92721
431	144	173	183	199	7	759006	759007	759008	759009	759010	759011	759012	760006	760007	760008	760009	760010	760011	760012	761006	761007	761008	761009	761010	761011	761012	3.94177
432	145	176	184	212	7	74013	74014	74015	74016	74017	74018	74019	75013	75014	75015	75016	75017	75018	75019	76013	76014	76015	76016	76017	76018	76019	0.985442
432	145	176	184	212	7	738013	738014	738015	738016	738017	738018	738019	739013	739014	739015	739016	739017	739018	739019	740013	740014	740015	740016	740017	740018	740019	1.97088
432	145	176	184	212	7	745012	745013	745014	745015	745016	745017	745018	746012	746013	746014	746015	746016	746017	746018	747012	747013	747014	747015	747016	747017	747018	0.985442
433	146	176	184	212	7	741016	741017	741018	741019	741020	741021	741022	742016	742017	742018	742019	742020	742021	742022	743016	743017	743018	743019	743020	743021	743022	3.94177
433	146	176	184	212	7	727007	727008	727009	727010	727011	727012	727013	728007	728008	728009	728010	728011	728012	728013	729007	729008	729009	729010	729011	729012	729013	3.94177
433	146	176	184	212	7	75012	75013	75014	75015	75016	75017	75018	76012	76013	76014	76015	76016	76017	76018	77012	77013	77014	77015	77016	77017	77018	0.985442
434	146	173	183	199	7	722015	722016	722017	722018	722019	722020	722021	723015	723016	723017	723018	723019	723020	723021	724015	724016	724017	724018	724019	724020	724021	2.95633
434	146	173	183	199	7	741014	741015	741016	741017	741018	741019	741020	742014	742015	742016	742017	742018	742019	742020	743014	743015	743016	743017	743018	743019	743020	1.97088
434	146	173	183	199	7	75013	75014	75015	75016	75017	75018	75019	76013	76014	76015	76016	76017	76018	76019	77013	77014	77015	77016	77017	77018	77019	1.97088
435	147	176	184	212	7	724010	724011	724012	724013	724014	724015	724016	725010	725011	725012	725013	725014	725015	725016	726010	726011	726012	726013	726014	726015	726016	2.95633
435	147	176	184	212	7	710013	710014	710015	710016	710017	710018	710019	711013	711014	711015	711016	711017	711018	711019	712013	712014	712015	712016	712017	712018	712019	3.94177
435	147	176	184	212	7	747013	747014	747015	747016	747017	747018	747019	748013	748014	748015	748016	748017	748018	748019	749013	749014	749015	749016	749017	749018	749019	1.97088
436	147	173	183	199	7	711011	711012	711013	711014	711015	711016	711017	712011	712012	712013	712014	712015	712016	712017	713011	713012	713013	713014	713015	713016	713017	0.985442
436	147	173	183	199	7	743008	743009	743010	743011	743012	743013	743014	744008	744009	744010	744011	744012	744013	744014	745008	745009	745010	745011	745012	745013	745014	1.97088
436	147	173	183	199	7	736008	736009	736010	736011	736012	736013	736014	737008	737009	737010	737011	737012	737013	737014	738008	738009	738010	738011	738012	738013	738014	1.97088
437	148	176	184	212	7	712011	712012	712013	712014	712015	712016	712017	713011	713012	713013	713014	713015	713016	713017	714011	714012	714013	714014	714015	714016	714017	0.985442
437	148	176	184	212	7	727999	728000	728001	728002	728003	728004	728005	728999	729000	729001	729002	729003	729004	729005	729999	730000	730001	730002	730003	730004	730005	1.97088
437	148	176	184	212	7	754008	754009	754010	754011	754012	754013	754014	755008	755009	755010	755011	755012	755013	755014	756008	756009	756010	756011	756012	756013	756014	1.97088
438	148	173	183	199	7	754999	755000	755001	755002	755003	755004	755005	755999	756000	756001	756002	756003	756004	756005	756999	757000	757001	757002	757003	757004	757005	1.97088
438	148	173	183	199	7	735003	735004	735005	735006	735007	735008	735009	736003	736004	736005	736006	736007	736008	736009	737003	737004	737005	737006	737007	737008	737009	0.985442
438	148	173	183	199	7	712012	712013	712014	712015	712016	712017	712018	713012	713013	713014	713015	713016	713017	713018	714012	714013	714014	714015	714016	714017	714018	0.985442
439	149	176	184	212	7	741000	741001	741002	741003	741004	741005	741006	742000	742001	742002	742003	742004	742005	742006	743000	743001	743002	743003	743004	743005	743006	0.985442
439	149	176	184	212	7	713012	713013	713014	713015	713016	713017	713018	714012	714013	714014	714015	714016	714017	714018	715012	715013	715014	715015	715016	715017	715018	0.985442
439	149	176	184	212	7	738002	738003	738004	738005	738006	738007	738008	739002	739003	739004	739005	739006	739007	739008	740002	740003	740004	740005	740006	740007	740008	0.985442
440	150	176	184	212	7	714012	714013	714014	714015	714016	714017	714018	715012	715013	715014	715015	715016	715017	715018	716012	716013	716014	716015	716016	716017	716018	0.985442
440	150	176	184	212	7	753005	753006	753007	753008	753009	753010	753011	754005	754006	754007	754008	754009	754010	754011	755005	755006	755007	755008	755009	755010	755011	2.95633
440	150	176	184	212	7	725001	725002	725003	725004	725005	725006	725007	726001	726002	726003	726004	726005	726006	726007	727001	727002	727003	727004	727005	727006	727007	2.95633
441	151	176	184	212	7	740002	740003	740004	740005	740006	740007	740008	741002	741003	741004	741005	741006	741007	741008	742002	742003	742004	742005	742006	742007	742008	1.97088
441	151	176	184	212	7	721016	721017	721018	721019	721020	721021	721022	722016	722017	722018	722019	722020	722021	722022	723016	723017	723018	723019	723020	723021	723022	1.97088
441	151	176	184	212	7	715012	715013	715014	715015	715016	715017	715018	716012	716013	716014	716015	716016	716017	716018	717012	717013	717014	717015	717016	717017	717018	0.985442
442	152	176	184	212	7	720009	720010	720011	720012	720013	720014	720015	721009	721010	721011	721012	721013	721014	721015	722009	722010	722011	722012	722013	722014	722015	1.97088
442	152	176	184	212	7	759009	759010	759011	759012	759013	759014	759015	760009	760010	760011	760012	760013	760014	760015	761009	761010	761011	761012	761013	761014	761015	1.97088
442	152	176	184	212	7	718011	718012	718013	718014	718015	718016	718017	719011	719012	719013	719014	719015	719016	719017	720011	720012	720013	720014	720015	720016	720017	0.985442
443	153	176	184	212	7	751003	751004	751005	751006	751007	751008	751009	752003	752004	752005	752006	752007	752008	752009	753003	753004	753005	753006	753007	753008	753009	1.97088
443	153	176	184	212	7	719011	719012	719013	719014	719015	719016	719017	720011	720012	720013	720014	720015	720016	720017	721011	721012	721013	721014	721015	721016	721017	3.94177
443	153	176	184	212	7	736999	737000	737001	737002	737003	737004	737005	737999	738000	738001	738002	738003	738004	738005	738999	739000	739001	739002	739003	739004	739005	1.97088
444	153	173	183	199	7	719012	719013	719014	719015	719016	719017	719018	720012	720013	720014	720015	720016	720017	720018	721012	721013	721014	721015	721016	721017	721018	2.95633
444	153	173	183	199	7	728000	728001	728002	728003	728004	728005	728006	729000	729001	729002	729003	729004	729005	729006	730000	730001	730002	730003	730004	730005	730006	0.985442
444	153	173	183	199	7	746999	747000	747001	747002	747003	747004	747005	747999	748000	748001	748002	748003	748004	748005	748999	749000	749001	749002	749003	749004	749005	1.97088
445	154	176	184	212	7	745014	745015	745016	745017	745018	745019	745020	746014	746015	746016	746017	746018	746019	746020	747014	747015	747016	747017	747018	747019	747020	2.95633
445	154	176	184	212	7	728016	728017	728018	728019	728020	728021	728022	729016	729017	729018	729019	729020	729021	729022	730016	730017	730018	730019	730020	730021	730022	0.985442
445	154	176	184	212	7	719013	719014	719015	719016	719017	719018	719019	720013	720014	720015	720016	720017	720018	720019	721013	721014	721015	721016	721017	721018	721019	0.985442
309	4	174	183	200	6	649001	649002	649003	649004	649005	649006	649007	650001	650002	650003	650004	650005	650006	650007	651001	651002	651003	651004	651005	651006	651007	1.30096
309	4	174	183	200	6	612013	612014	612015	612016	612017	612018	612019	613013	613014	613015	613016	613017	613018	613019	614013	614014	614015	614016	614017	614018	614019	1.30096
309	4	174	183	200	6	630013	630014	630015	630016	630017	630018	630019	631013	631014	631015	631016	631017	631018	631019	632013	632014	632015	632016	632017	632018	632019	1.30096
309	4	174	183	200	7	716004	716005	716006	716007	716008	716009	716010	717004	717005	717006	717007	717008	717009	717010	718004	718005	718006	718007	718008	718009	718010	0.985442
309	4	174	183	200	7	752007	752008	752009	752010	752011	752012	752013	753007	753008	753009	753010	753011	753012	753013	754007	754008	754009	754010	754011	754012	754013	0.985442
309	4	174	183	200	7	737010	737011	737012	737013	737014	737015	737016	738010	738011	738012	738013	738014	738015	738016	739010	739011	739012	739013	739014	739015	739016	0.985442
310	4	173	183	199	6	612014	612015	612016	612017	612018	612019	612020	613014	613015	613016	613017	613018	613019	613020	614014	614015	614016	614017	614018	614019	614020	1.30096
310	4	173	183	199	6	648002	648003	648004	648005	648006	648007	648008	649002	649003	649004	649005	649006	649007	649008	650002	650003	650004	650005	650006	650007	650008	1.30096
310	4	173	183	199	6	628999	629000	629001	629002	629003	629004	629005	629999	630000	630001	630002	630003	630004	630005	630999	631000	631001	631002	631003	631004	631005	1.95144
310	4	173	183	199	7	717002	717003	717004	717005	717006	717007	717008	718002	718003	718004	718005	718006	718007	718008	719002	719003	719004	719005	719006	719007	719008	1.97088
310	4	173	183	199	7	750002	750003	750004	750005	750006	750007	750008	751002	751003	751004	751005	751006	751007	751008	752002	752003	752004	752005	752006	752007	752008	0.985442
310	4	173	183	199	7	725000	725001	725002	725003	725004	725005	725006	726000	726001	726002	726003	726004	726005	726006	727000	727001	727002	727003	727004	727005	727006	1.97088
311	4	175	183	201	6	644008	644009	644010	644011	644012	644013	644014	645008	645009	645010	645011	645012	645013	645014	646008	646009	646010	646011	646012	646013	646014	1.95144
311	4	175	183	201	6	623014	623015	623016	623017	623018	623019	623020	624014	624015	624016	624017	624018	624019	624020	625014	625015	625016	625017	625018	625019	625020	1.30096
311	4	175	183	201	6	612015	612016	612017	612018	612019	612020	612021	613015	613016	613017	613018	613019	613020	613021	614015	614016	614017	614018	614019	614020	614021	1.30096
311	4	175	183	201	7	717003	717004	717005	717006	717007	717008	717009	718003	718004	718005	718006	718007	718008	718009	719003	719004	719005	719006	719007	719008	719009	1.97088
311	4	175	183	201	7	736009	736010	736011	736012	736013	736014	736015	737009	737010	737011	737012	737013	737014	737015	738009	738010	738011	738012	738013	738014	738015	1.97088
311	4	175	183	201	7	746016	746017	746018	746019	746020	746021	746022	747016	747017	747018	747019	747020	747021	747022	748016	748017	748018	748019	748020	748021	748022	2.95633
312	4	176	184	202	6	642009	642010	642011	642012	642013	642014	642015	643009	643010	643011	643012	643013	643014	643015	644009	644010	644011	644012	644013	644014	644015	2.60192
312	4	176	184	202	6	622012	622013	622014	622015	622016	622017	622018	623012	623013	623014	623015	623016	623017	623018	624012	624013	624014	624015	624016	624017	624018	1.30096
312	4	176	184	202	6	611015	611016	611017	611018	611019	611020	611021	612015	612016	612017	612018	612019	612020	612021	613015	613016	613017	613018	613019	613020	613021	1.30096
312	4	176	184	202	7	747016	747017	747018	747019	747020	747021	747022	748016	748017	748018	748019	748020	748021	748022	749016	749017	749018	749019	749020	749021	749022	1.97088
312	4	176	184	202	7	716003	716004	716005	716006	716007	716008	716009	717003	717004	717005	717006	717007	717008	717009	718003	718004	718005	718006	718007	718008	718009	0.985442
312	4	176	184	202	7	732016	732017	732018	732019	732020	732021	732022	733016	733017	733018	733019	733020	733021	733022	734016	734017	734018	734019	734020	734021	734022	0.985442
313	81	176	184	202	6	615	616	617	618	619	620	621	61015	61016	61017	61018	61019	61020	61021	62015	62016	62017	62018	62019	62020	62021	3.90288
313	81	176	184	202	6	634011	634012	634013	634014	634015	634016	634017	635011	635012	635013	635014	635015	635016	635017	636011	636012	636013	636014	636015	636016	636017	2.60192
313	81	176	184	202	6	654009	654010	654011	654012	654013	654014	654015	655009	655010	655011	655012	655013	655014	655015	656009	656010	656011	656012	656013	656014	656015	3.2524
314	81	173	183	199	6	630009	630010	630011	630012	630013	630014	630015	631009	631010	631011	631012	631013	631014	631015	632009	632010	632011	632012	632013	632014	632015	2.60192
314	81	173	183	199	6	61013	61014	61015	61016	61017	61018	61019	62013	62014	62015	62016	62017	62018	62019	63013	63014	63015	63016	63017	63018	63019	3.90288
314	81	173	183	199	6	642010	642011	642012	642013	642014	642015	642016	643010	643011	643012	643013	643014	643015	643016	644010	644011	644012	644013	644014	644015	644016	1.95144
315	82	176	184	202	6	640001	640002	640003	640004	640005	640006	640007	641001	641002	641003	641004	641005	641006	641007	642001	642002	642003	642004	642005	642006	642007	4.55336
315	82	176	184	202	6	61014	61015	61016	61017	61018	61019	61020	62014	62015	62016	62017	62018	62019	62020	63014	63015	63016	63017	63018	63019	63020	3.90288
315	82	176	184	202	6	621015	621016	621017	621018	621019	621020	621021	622015	622016	622017	622018	622019	622020	622021	623015	623016	623017	623018	623019	623020	623021	3.2524
316	82	173	183	199	6	61015	61016	61017	61018	61019	61020	61021	62015	62016	62017	62018	62019	62020	62021	63015	63016	63017	63018	63019	63020	63021	2.60192
316	82	173	183	199	6	655015	655016	655017	655018	655019	655020	655021	656015	656016	656017	656018	656019	656020	656021	657015	657016	657017	657018	657019	657020	657021	3.90288
316	82	173	183	199	6	639007	639008	639009	639010	639011	639012	639013	640007	640008	640009	640010	640011	640012	640013	641007	641008	641009	641010	641011	641012	641013	3.90288
317	83	176	184	202	6	628013	628014	628015	628016	628017	628018	628019	629013	629014	629015	629016	629017	629018	629019	630013	630014	630015	630016	630017	630018	630019	4.55336
317	83	176	184	202	6	62014	62015	62016	62017	62018	62019	62020	63014	63015	63016	63017	63018	63019	63020	64014	64015	64016	64017	64018	64019	64020	3.90288
317	83	176	184	202	6	647998	647999	648000	648001	648002	648003	648004	648998	648999	649000	649001	649002	649003	649004	649998	649999	650000	650001	650002	650003	650004	2.60192
318	83	173	183	199	6	62015	62016	62017	62018	62019	62020	62021	63015	63016	63017	63018	63019	63020	63021	64015	64016	64017	64018	64019	64020	64021	3.2524
318	83	173	183	199	6	638014	638015	638016	638017	638018	638019	638020	639014	639015	639016	639017	639018	639019	639020	640014	640015	640016	640017	640018	640019	640020	4.55336
318	83	173	183	199	6	654003	654004	654005	654006	654007	654008	654009	655003	655004	655005	655006	655007	655008	655009	656003	656004	656005	656006	656007	656008	656009	3.2524
319	84	176	184	202	6	63013	63014	63015	63016	63017	63018	63019	64013	64014	64015	64016	64017	64018	64019	65013	65014	65015	65016	65017	65018	65019	1.95144
319	84	176	184	202	6	633015	633016	633017	633018	633019	633020	633021	634015	634016	634017	634018	634019	634020	634021	635015	635016	635017	635018	635019	635020	635021	1.95144
319	84	176	184	202	6	657005	657006	657007	657008	657009	657010	657011	658005	658006	658007	658008	658009	658010	658011	659005	659006	659007	659008	659009	659010	659011	1.30096
319	84	176	184	202	7	740004	740005	740006	740007	740008	740009	740010	741004	741005	741006	741007	741008	741009	741010	742004	742005	742006	742007	742008	742009	742010	0.985442
319	84	176	184	202	7	722012	722013	722014	722015	722016	722017	722018	723012	723013	723014	723015	723016	723017	723018	724012	724013	724014	724015	724016	724017	724018	1.97088
319	84	176	184	202	7	710003	710004	710005	710006	710007	710008	710009	711003	711004	711005	711006	711007	711008	711009	712003	712004	712005	712006	712007	712008	712009	0.985442
320	84	173	183	199	6	631014	631015	631016	631017	631018	631019	631020	632014	632015	632016	632017	632018	632019	632020	633014	633015	633016	633017	633018	633019	633020	1.30096
320	84	173	183	199	6	63014	63015	63016	63017	63018	63019	63020	64014	64015	64016	64017	64018	64019	64020	65014	65015	65016	65017	65018	65019	65020	1.95144
320	84	173	183	199	6	639999	640000	640001	640002	640003	640004	640005	640999	641000	641001	641002	641003	641004	641005	641999	642000	642001	642002	642003	642004	642005	2.60192
320	84	173	183	199	7	710004	710005	710006	710007	710008	710009	710010	711004	711005	711006	711007	711008	711009	711010	712004	712005	712006	712007	712008	712009	712010	0.985442
320	84	173	183	199	7	731009	731010	731011	731012	731013	731014	731015	732009	732010	732011	732012	732013	732014	732015	733009	733010	733011	733012	733013	733014	733015	1.97088
320	84	173	183	199	7	751006	751007	751008	751009	751010	751011	751012	752006	752007	752008	752009	752010	752011	752012	753006	753007	753008	753009	753010	753011	753012	0.985442
321	85	176	184	202	6	648001	648002	648003	648004	648005	648006	648007	649001	649002	649003	649004	649005	649006	649007	650001	650002	650003	650004	650005	650006	650007	1.95144
321	85	176	184	202	6	632010	632011	632012	632013	632014	632015	632016	633010	633011	633012	633013	633014	633015	633016	634010	634011	634012	634013	634014	634015	634016	1.30096
321	85	176	184	202	6	63015	63016	63017	63018	63019	63020	63021	64015	64016	64017	64018	64019	64020	64021	65015	65016	65017	65018	65019	65020	65021	1.95144
322	85	173	183	199	6	64013	64014	64015	64016	64017	64018	64019	65013	65014	65015	65016	65017	65018	65019	66013	66014	66015	66016	66017	66018	66019	2.60192
322	85	173	183	199	6	659008	659009	659010	659011	659012	659013	659014	660008	660009	660010	660011	660012	660013	660014	661008	661009	661010	661011	661012	661013	661014	1.95144
322	85	173	183	199	6	620008	620009	620010	620011	620012	620013	620014	621008	621009	621010	621011	621012	621013	621014	622008	622009	622010	622011	622012	622013	622014	1.95144
323	86	176	184	202	6	639009	639010	639011	639012	639013	639014	639015	640009	640010	640011	640012	640013	640014	640015	641009	641010	641011	641012	641013	641014	641015	2.60192
323	86	176	184	202	6	649003	649004	649005	649006	649007	649008	649009	650003	650004	650005	650006	650007	650008	650009	651003	651004	651005	651006	651007	651008	651009	1.30096
323	86	176	184	202	6	64014	64015	64016	64017	64018	64019	64020	65014	65015	65016	65017	65018	65019	65020	66014	66015	66016	66017	66018	66019	66020	2.60192
324	86	173	183	199	6	635014	635015	635016	635017	635018	635019	635020	636014	636015	636016	636017	636018	636019	636020	637014	637015	637016	637017	637018	637019	637020	2.60192
324	86	173	183	199	6	652014	652015	652016	652017	652018	652019	652020	653014	653015	653016	653017	653018	653019	653020	654014	654015	654016	654017	654018	654019	654020	4.55336
324	86	173	183	199	6	65013	65014	65015	65016	65017	65018	65019	66013	66014	66015	66016	66017	66018	66019	67013	67014	67015	67016	67017	67018	67019	4.55336
325	78	177	185	203	6	636998	636999	637000	637001	637002	637003	637004	637998	637999	638000	638001	638002	638003	638004	638998	638999	639000	639001	639002	639003	639004	1.95144
325	78	177	185	203	6	651002	651003	651004	651005	651006	651007	651008	652002	652003	652004	652005	652006	652007	652008	653002	653003	653004	653005	653006	653007	653008	1.30096
325	78	177	185	203	6	65014	65015	65016	65017	65018	65019	65020	66014	66015	66016	66017	66018	66019	66020	67014	67015	67016	67017	67018	67019	67020	1.95144
326	79	177	185	203	6	627999	628000	628001	628002	628003	628004	628005	628999	629000	629001	629002	629003	629004	629005	629999	630000	630001	630002	630003	630004	630005	1.95144
326	79	177	185	203	6	65015	65016	65017	65018	65019	65020	65021	66015	66016	66017	66018	66019	66020	66021	67015	67016	67017	67018	67019	67020	67021	1.95144
326	79	177	185	203	6	646998	646999	647000	647001	647002	647003	647004	647998	647999	648000	648001	648002	648003	648004	648998	648999	649000	649001	649002	649003	649004	0.650479
327	80	177	185	203	6	645013	645014	645015	645016	645017	645018	645019	646013	646014	646015	646016	646017	646018	646019	647013	647014	647015	647016	647017	647018	647019	1.30096
327	80	177	185	203	6	628015	628016	628017	628018	628019	628020	628021	629015	629016	629017	629018	629019	629020	629021	630015	630016	630017	630018	630019	630020	630021	1.95144
327	80	177	185	203	6	66014	66015	66016	66017	66018	66019	66020	67014	67015	67016	67017	67018	67019	67020	68014	68015	68016	68017	68018	68019	68020	1.95144
446	155	176	184	212	7	749008	749009	749010	749011	749012	749013	749014	750008	750009	750010	750011	750012	750013	750014	751008	751009	751010	751011	751012	751013	751014	2.95633
446	155	176	184	212	7	71011	71012	71013	71014	71015	71016	71017	72011	72012	72013	72014	72015	72016	72017	73011	73012	73013	73014	73015	73016	73017	1.97088
446	155	176	184	212	7	729008	729009	729010	729011	729012	729013	729014	730008	730009	730010	730011	730012	730013	730014	731008	731009	731010	731011	731012	731013	731014	1.97088
447	155	173	183	199	7	736006	736007	736008	736009	736010	736011	736012	737006	737007	737008	737009	737010	737011	737012	738006	738007	738008	738009	738010	738011	738012	0.985442
447	155	173	183	199	7	71012	71013	71014	71015	71016	71017	71018	72012	72013	72014	72015	72016	72017	72018	73012	73013	73014	73015	73016	73017	73018	1.97088
447	155	173	183	199	7	743005	743006	743007	743008	743009	743010	743011	744005	744006	744007	744008	744009	744010	744011	745005	745006	745007	745008	745009	745010	745011	1.97088
448	156	176	184	212	7	730002	730003	730004	730005	730006	730007	730008	731002	731003	731004	731005	731006	731007	731008	732002	732003	732004	732005	732006	732007	732008	1.97088
448	156	176	184	212	7	750000	750001	750002	750003	750004	750005	750006	751000	751001	751002	751003	751004	751005	751006	752000	752001	752002	752003	752004	752005	752006	1.97088
448	156	176	184	212	7	72011	72012	72013	72014	72015	72016	72017	73011	73012	73013	73014	73015	73016	73017	74011	74012	74013	74014	74015	74016	74017	0.985442
449	157	176	184	212	7	732012	732013	732014	732015	732016	732017	732018	733012	733013	733014	733015	733016	733017	733018	734012	734013	734014	734015	734016	734017	734018	1.97088
449	157	176	184	212	7	749007	749008	749009	749010	749011	749012	749013	750007	750008	750009	750010	750011	750012	750013	751007	751008	751009	751010	751011	751012	751013	0.985442
449	157	176	184	212	7	76012	76013	76014	76015	76016	76017	76018	77012	77013	77014	77015	77016	77017	77018	78012	78013	78014	78015	78016	78017	78018	0.985442
450	157	173	183	199	7	730009	730010	730011	730012	730013	730014	730015	731009	731010	731011	731012	731013	731014	731015	732009	732010	732011	732012	732013	732014	732015	1.97088
450	157	173	183	199	7	746002	746003	746004	746005	746006	746007	746008	747002	747003	747004	747005	747006	747007	747008	748002	748003	748004	748005	748006	748007	748008	2.95633
450	157	173	183	199	7	76013	76014	76015	76016	76017	76018	76019	77013	77014	77015	77016	77017	77018	77019	78013	78014	78015	78016	78017	78018	78019	0.985442
451	158	176	184	212	7	77012	77013	77014	77015	77016	77017	77018	78012	78013	78014	78015	78016	78017	78018	79012	79013	79014	79015	79016	79017	79018	0.985442
451	158	176	184	212	7	749010	749011	749012	749013	749014	749015	749016	750010	750011	750012	750013	750014	750015	750016	751010	751011	751012	751013	751014	751015	751016	1.97088
451	158	176	184	212	7	738001	738002	738003	738004	738005	738006	738007	739001	739002	739003	739004	739005	739006	739007	740001	740002	740003	740004	740005	740006	740007	1.97088
452	158	173	183	199	7	77013	77014	77015	77016	77017	77018	77019	78013	78014	78015	78016	78017	78018	78019	79013	79014	79015	79016	79017	79018	79019	2.95633
452	158	173	183	199	7	722001	722002	722003	722004	722005	722006	722007	723001	723002	723003	723004	723005	723006	723007	724001	724002	724003	724004	724005	724006	724007	0.985442
452	158	173	183	199	7	757011	757012	757013	757014	757015	757016	757017	758011	758012	758013	758014	758015	758016	758017	759011	759012	759013	759014	759015	759016	759017	1.97088
453	159	176	184	212	7	720002	720003	720004	720005	720006	720007	720008	721002	721003	721004	721005	721006	721007	721008	722002	722003	722004	722005	722006	722007	722008	1.97088
453	159	176	184	212	7	79011	79012	79013	79014	79015	79016	79017	710011	710012	710013	710014	710015	710016	710017	711011	711012	711013	711014	711015	711016	711017	0.985442
453	159	176	184	212	7	758009	758010	758011	758012	758013	758014	758015	759009	759010	759011	759012	759013	759014	759015	760009	760010	760011	760012	760013	760014	760015	1.97088
454	159	173	183	199	7	745002	745003	745004	745005	745006	745007	745008	746002	746003	746004	746005	746006	746007	746008	747002	747003	747004	747005	747006	747007	747008	2.95633
454	159	173	183	199	7	79012	79013	79014	79015	79016	79017	79018	710012	710013	710014	710015	710016	710017	710018	711012	711013	711014	711015	711016	711017	711018	0.985442
454	159	173	183	199	7	736013	736014	736015	736016	736017	736018	736019	737013	737014	737015	737016	737017	737018	737019	738013	738014	738015	738016	738017	738018	738019	1.97088
455	160	176	184	212	7	755015	755016	755017	755018	755019	755020	755021	756015	756016	756017	756018	756019	756020	756021	757015	757016	757017	757018	757019	757020	757021	1.97088
455	160	176	184	212	7	710011	710012	710013	710014	710015	710016	710017	711011	711012	711013	711014	711015	711016	711017	712011	712012	712013	712014	712015	712016	712017	1.97088
455	160	176	184	212	7	723008	723009	723010	723011	723012	723013	723014	724008	724009	724010	724011	724012	724013	724014	725008	725009	725010	725011	725012	725013	725014	1.97088
456	161	176	184	212	7	716011	716012	716013	716014	716015	716016	716017	717011	717012	717013	717014	717015	717016	717017	718011	718012	718013	718014	718015	718016	718017	0.985442
456	161	176	184	212	7	747999	748000	748001	748002	748003	748004	748005	748999	749000	749001	749002	749003	749004	749005	749999	750000	750001	750002	750003	750004	750005	1.97088
456	161	176	184	212	7	728014	728015	728016	728017	728018	728019	728020	729014	729015	729016	729017	729018	729019	729020	730014	730015	730016	730017	730018	730019	730020	1.97088
457	162	176	184	212	7	716013	716014	716015	716016	716017	716018	716019	717013	717014	717015	717016	717017	717018	717019	718013	718014	718015	718016	718017	718018	718019	0.985442
457	162	176	184	212	7	733016	733017	733018	733019	733020	733021	733022	734016	734017	734018	734019	734020	734021	734022	735016	735017	735018	735019	735020	735021	735022	1.97088
457	162	176	184	212	7	757006	757007	757008	757009	757010	757011	757012	758006	758007	758008	758009	758010	758011	758012	759006	759007	759008	759009	759010	759011	759012	1.97088
458	163	176	184	212	7	715	716	717	718	719	720	721	71015	71016	71017	71018	71019	71020	71021	72015	72016	72017	72018	72019	72020	72021	3.94177
458	163	176	184	212	7	759004	759005	759006	759007	759008	759009	759010	760004	760005	760006	760007	760008	760009	760010	761004	761005	761006	761007	761008	761009	761010	2.95633
458	163	176	184	212	7	725016	725017	725018	725019	725020	725021	725022	726016	726017	726018	726019	726020	726021	726022	727016	727017	727018	727019	727020	727021	727022	1.97088
459	164	176	184	212	7	716	717	718	719	720	721	722	71016	71017	71018	71019	71020	71021	71022	72016	72017	72018	72019	72020	72021	72022	2.95633
459	164	176	184	212	7	741001	741002	741003	741004	741005	741006	741007	742001	742002	742003	742004	742005	742006	742007	743001	743002	743003	743004	743005	743006	743007	1.97088
459	164	176	184	212	7	738999	739000	739001	739002	739003	739004	739005	739999	740000	740001	740002	740003	740004	740005	740999	741000	741001	741002	741003	741004	741005	1.97088
460	165	176	184	212	7	758005	758006	758007	758008	758009	758010	758011	759005	759006	759007	759008	759009	759010	759011	760005	760006	760007	760008	760009	760010	760011	1.97088
460	165	176	184	212	7	71015	71016	71017	71018	71019	71020	71021	72015	72016	72017	72018	72019	72020	72021	73015	73016	73017	73018	73019	73020	73021	0.985442
460	165	176	184	212	7	732000	732001	732002	732003	732004	732005	732006	733000	733001	733002	733003	733004	733005	733006	734000	734001	734002	734003	734004	734005	734006	0.985442
461	165	173	183	199	7	71016	71017	71018	71019	71020	71021	71022	72016	72017	72018	72019	72020	72021	72022	73016	73017	73018	73019	73020	73021	73022	0.985442
461	165	173	183	199	7	753008	753009	753010	753011	753012	753013	753014	754008	754009	754010	754011	754012	754013	754014	755008	755009	755010	755011	755012	755013	755014	1.97088
461	165	173	183	199	7	739003	739004	739005	739006	739007	739008	739009	740003	740004	740005	740006	740007	740008	740009	741003	741004	741005	741006	741007	741008	741009	0.985442
463	4	168	167	211	7	716014	716015	716016	716017	716018	716019	716020	717014	717015	717016	717017	717018	717019	717020	718014	718015	718016	718017	718018	718019	718020	0.985442
463	4	168	167	211	7	746008	746009	746010	746011	746012	746013	746014	747008	747009	747010	747011	747012	747013	747014	748008	748009	748010	748011	748012	748013	748014	1.97088
463	4	168	167	211	7	748012	748013	748014	748015	748016	748017	748018	749012	749013	749014	749015	749016	749017	749018	750012	750013	750014	750015	750016	750017	750018	1.97088
463	4	168	167	211	7	74998	74999	75000	75001	75002	75003	75004	75998	75999	76000	76001	76002	76003	76004	76998	76999	77000	77001	77002	77003	77004	1.97088
463	4	168	167	211	7	726008	726009	726010	726011	726012	726013	726014	727008	727009	727010	727011	727012	727013	727014	728008	728009	728010	728011	728012	728013	728014	2.95633
463	4	168	167	211	7	730011	730012	730013	730014	730015	730016	730017	731011	731012	731013	731014	731015	731016	731017	732011	732012	732013	732014	732015	732016	732017	1.97088
463	4	168	167	211	7	724998	724999	725000	725001	725002	725003	725004	725998	725999	726000	726001	726002	726003	726004	726998	726999	727000	727001	727002	727003	727004	0.985442
463	4	168	167	211	7	725004	725005	725006	725007	725008	725009	725010	726004	726005	726006	726007	726008	726009	726010	727004	727005	727006	727007	727008	727009	727010	1.97088
463	4	168	167	211	7	76008	76009	76010	76011	76012	76013	76014	77008	77009	77010	77011	77012	77013	77014	78008	78009	78010	78011	78012	78013	78014	1.97088
463	4	168	167	211	7	75004	75005	75006	75007	75008	75009	75010	76004	76005	76006	76007	76008	76009	76010	77004	77005	77006	77007	77008	77009	77010	1.97088
463	4	168	167	211	7	756014	756015	756016	756017	756018	756019	756020	757014	757015	757016	757017	757018	757019	757020	758014	758015	758016	758017	758018	758019	758020	1.97088
463	4	168	167	211	7	744998	744999	745000	745001	745002	745003	745004	745998	745999	746000	746001	746002	746003	746004	746998	746999	747000	747001	747002	747003	747004	1.97088
463	4	168	167	211	7	736014	736015	736016	736017	736018	736019	736020	737014	737015	737016	737017	737018	737019	737020	738014	738015	738016	738017	738018	738019	738020	2.95633
463	4	168	167	211	7	745004	745005	745006	745007	745008	745009	745010	746004	746005	746006	746007	746008	746009	746010	747004	747005	747006	747007	747008	747009	747010	1.97088
463	4	168	167	211	7	716002	716003	716004	716005	716006	716007	716008	717002	717003	717004	717005	717006	717007	717008	718002	718003	718004	718005	718006	718007	718008	2.95633
328	87	167	178	186	6	632008	632009	632010	632011	632012	632013	632014	633008	633009	633010	633011	633012	633013	633014	634008	634009	634010	634011	634012	634013	634014	1.30096
328	87	167	178	186	6	654014	654015	654016	654017	654018	654019	654020	655014	655015	655016	655017	655018	655019	655020	656014	656015	656016	656017	656018	656019	656020	1.95144
328	87	167	178	186	6	66015	66016	66017	66018	66019	66020	66021	67015	67016	67017	67018	67019	67020	67021	68015	68016	68017	68018	68019	68020	68021	1.30096
328	87	167	178	186	7	749015	749016	749017	749018	749019	749020	749021	750015	750016	750017	750018	750019	750020	750021	751015	751016	751017	751018	751019	751020	751021	1.97088
328	87	167	178	186	7	711002	711003	711004	711005	711006	711007	711008	712002	712003	712004	712005	712006	712007	712008	713002	713003	713004	713005	713006	713007	713008	1.97088
328	87	167	178	186	7	724007	724008	724009	724010	724011	724012	724013	725007	725008	725009	725010	725011	725012	725013	726007	726008	726009	726010	726011	726012	726013	1.97088
462	166	167	178	188	7	757000	757001	757002	757003	757004	757005	757006	758000	758001	758002	758003	758004	758005	758006	759000	759001	759002	759003	759004	759005	759006	1.97088
462	166	167	178	188	7	72007	72008	72009	72010	72011	72012	72013	73007	73008	73009	73010	73011	73012	73013	74007	74008	74009	74010	74011	74012	74013	0.985442
462	166	167	178	188	7	730012	730013	730014	730015	730016	730017	730018	731012	731013	731014	731015	731016	731017	731018	732012	732013	732014	732015	732016	732017	732018	1.97088
329	88	167	178	186	6	67014	67015	67016	67017	67018	67019	67020	68014	68015	68016	68017	68018	68019	68020	69014	69015	69016	69017	69018	69019	69020	1.30096
329	88	167	178	186	6	638998	638999	639000	639001	639002	639003	639004	639998	639999	640000	640001	640002	640003	640004	640998	640999	641000	641001	641002	641003	641004	1.95144
329	88	167	178	186	6	641000	641001	641002	641003	641004	641005	641006	642000	642001	642002	642003	642004	642005	642006	643000	643001	643002	643003	643004	643005	643006	1.30096
329	88	167	178	186	7	749003	749004	749005	749006	749007	749008	749009	750003	750004	750005	750006	750007	750008	750009	751003	751004	751005	751006	751007	751008	751009	1.97088
329	88	167	178	186	7	711004	711005	711006	711007	711008	711009	711010	712004	712005	712006	712007	712008	712009	712010	713004	713005	713006	713007	713008	713009	713010	0.985442
329	88	167	178	186	7	739001	739002	739003	739004	739005	739006	739007	740001	740002	740003	740004	740005	740006	740007	741001	741002	741003	741004	741005	741006	741007	0.985442
330	89	167	178	186	6	658010	658011	658012	658013	658014	658015	658016	659010	659011	659012	659013	659014	659015	659016	660010	660011	660012	660013	660014	660015	660016	0.650479
330	89	167	178	186	6	67015	67016	67017	67018	67019	67020	67021	68015	68016	68017	68018	68019	68020	68021	69015	69016	69017	69018	69019	69020	69021	0.650479
330	89	167	178	186	6	632999	633000	633001	633002	633003	633004	633005	633999	634000	634001	634002	634003	634004	634005	634999	635000	635001	635002	635003	635004	635005	1.30096
330	89	167	178	186	7	737015	737016	737017	737018	737019	737020	737021	738015	738016	738017	738018	738019	738020	738021	739015	739016	739017	739018	739019	739020	739021	1.97088
330	89	167	178	186	7	743013	743014	743015	743016	743017	743018	743019	744013	744014	744015	744016	744017	744018	744019	745013	745014	745015	745016	745017	745018	745019	1.97088
330	89	167	178	186	7	712003	712004	712005	712006	712007	712008	712009	713003	713004	713005	713006	713007	713008	713009	714003	714004	714005	714006	714007	714008	714009	1.97088

## Sheet: Nienstädt
Hybrid	Restorer	CMS	NRG	CMSxNRG	Year	Spatial1	Spatial2	Spatial3	Spatial4	Spatial5	Spatial6	Spatial7	Spatial8	Spatial9	Spatial10	Spatial11	Spatial12	Spatial13	Spatial14	Spatial15	Spatial16	Spatial17	Spatial18	Spatial19	Spatial20	Spatial21	Scald
216	4	168	167	187	4	46007	46008	46009	46010	46011	46012	46013	47007	47008	47009	47010	47011	47012	47013	48007	48008	48009	48010	48011	48012	48013	3.69588
216	4	168	167	187	4	456013	456014	456015	456016	456017	456018	456019	457013	457014	457015	457016	457017	457018	457019	458013	458014	458015	458016	458017	458018	458019	7.39176
216	4	168	167	187	4	446007	446008	446009	446010	446011	446012	446013	447007	447008	447009	447010	447011	447012	447013	448007	448008	448009	448010	448011	448012	448013	7.39176
216	4	168	167	187	4	425003	425004	425005	425006	425007	425008	425009	426003	426004	426005	426006	426007	426008	426009	427003	427004	427005	427006	427007	427008	427009	6.1598
216	4	168	167	187	4	416013	416014	416015	416016	416017	416018	416019	417013	417014	417015	417016	417017	417018	417019	418013	418014	418015	418016	418017	418018	418019	4.92784
216	4	168	167	187	4	436013	436014	436015	436016	436017	436018	436019	437013	437014	437015	437016	437017	437018	437019	438013	438014	438015	438016	438017	438018	438019	6.1598
216	4	168	167	187	4	458009	458010	458011	458012	458013	458014	458015	459009	459010	459011	459012	459013	459014	459015	460009	460010	460011	460012	460013	460014	460015	6.1598
216	4	168	167	187	4	45003	45004	45005	45006	45007	45008	45009	46003	46004	46005	46006	46007	46008	46009	47003	47004	47005	47006	47007	47008	47009	3.69588
216	4	168	167	187	4	426007	426008	426009	426010	426011	426012	426013	427007	427008	427009	427010	427011	427012	427013	428007	428008	428009	428010	428011	428012	428013	4.92784
216	4	168	167	187	4	445003	445004	445005	445006	445007	445008	445009	446003	446004	446005	446006	446007	446008	446009	447003	447004	447005	447006	447007	447008	447009	7.39176
216	4	168	167	187	4	411014	411015	411016	411017	411018	411019	411020	412014	412015	412016	412017	412018	412019	412020	413014	413015	413016	413017	413018	413019	413020	4.92784
216	4	168	167	187	4	433998	433999	434000	434001	434002	434003	434004	434998	434999	435000	435001	435002	435003	435004	435998	435999	436000	436001	436002	436003	436004	6.1598
213	1	167	178	186	4	431999	432000	432001	432002	432003	432004	432005	432999	433000	433001	433002	433003	433004	433005	433999	434000	434001	434002	434003	434004	434005	4.92784
213	1	167	178	186	4	48013	48014	48015	48016	48017	48018	48019	49013	49014	49015	49016	49017	49018	49019	410013	410014	410015	410016	410017	410018	410019	4.92784
213	1	167	178	186	4	458004	458005	458006	458007	458008	458009	458010	459004	459005	459006	459007	459008	459009	459010	460004	460005	460006	460007	460008	460009	460010	6.1598
213	1	167	178	186	5	551011	551012	551013	551014	551015	551016	551017	552011	552012	552013	552014	552015	552016	552017	553011	553012	553013	553014	553015	553016	553017	6.26713
213	1	167	178	186	5	536005	536006	536007	536008	536009	536010	536011	537005	537006	537007	537008	537009	537010	537011	538005	538006	538007	538008	538009	538010	538011	6.26713
213	1	167	178	186	5	512004	512005	512006	512007	512008	512009	512010	513004	513005	513006	513007	513008	513009	513010	514004	514005	514006	514007	514008	514009	514010	4.70035
214	2	167	178	186	4	425015	425016	425017	425018	425019	425020	425021	426015	426016	426017	426018	426019	426020	426021	427015	427016	427017	427018	427019	427020	427021	4.92784
214	2	167	178	186	4	459003	459004	459005	459006	459007	459008	459009	460003	460004	460005	460006	460007	460008	460009	461003	461004	461005	461006	461007	461008	461009	6.1598
214	2	167	178	186	4	47013	47014	47015	47016	47017	47018	47019	48013	48014	48015	48016	48017	48018	48019	49013	49014	49015	49016	49017	49018	49019	4.92784
214	2	167	178	186	5	535007	535008	535009	535010	535011	535012	535013	536007	536008	536009	536010	536011	536012	536013	537007	537008	537009	537010	537011	537012	537013	7.83391
214	2	167	178	186	5	511003	511004	511005	511006	511007	511008	511009	512003	512004	512005	512006	512007	512008	512009	513003	513004	513005	513006	513007	513008	513009	4.70035
214	2	167	178	186	5	555007	555008	555009	555010	555011	555012	555013	556007	556008	556009	556010	556011	556012	556013	557007	557008	557009	557010	557011	557012	557013	6.26713
215	3	167	178	186	4	453007	453008	453009	453010	453011	453012	453013	454007	454008	454009	454010	454011	454012	454013	455007	455008	455009	455010	455011	455012	455013	7.39176
215	3	167	178	186	4	439002	439003	439004	439005	439006	439007	439008	440002	440003	440004	440005	440006	440007	440008	441002	441003	441004	441005	441006	441007	441008	4.92784
215	3	167	178	186	4	48014	48015	48016	48017	48018	48019	48020	49014	49015	49016	49017	49018	49019	49020	410014	410015	410016	410017	410018	410019	410020	4.92784
215	3	167	178	186	5	549006	549007	549008	549009	549010	549011	549012	550006	550007	550008	550009	550010	550011	550012	551006	551007	551008	551009	551010	551011	551012	6.26713
215	3	167	178	186	5	522009	522010	522011	522012	522013	522014	522015	523009	523010	523011	523012	523013	523014	523015	524009	524010	524011	524012	524013	524014	524015	6.26713
215	3	167	178	186	5	513003	513004	513005	513006	513007	513008	513009	514003	514004	514005	514006	514007	514008	514009	515003	515004	515005	515006	515007	515008	515009	4.70035
217	5	167	178	188	4	445010	445011	445012	445013	445014	445015	445016	446010	446011	446012	446013	446014	446015	446016	447010	447011	447012	447013	447014	447015	447016	7.39176
217	5	167	178	188	4	427014	427015	427016	427017	427018	427019	427020	428014	428015	428016	428017	428018	428019	428020	429014	429015	429016	429017	429018	429019	429020	6.1598
217	5	167	178	188	4	48015	48016	48017	48018	48019	48020	48021	49015	49016	49017	49018	49019	49020	49021	410015	410016	410017	410018	410019	410020	410021	4.92784
217	5	167	178	188	5	539999	540000	540001	540002	540003	540004	540005	540999	541000	541001	541002	541003	541004	541005	541999	542000	542001	542002	542003	542004	542005	6.26713
217	5	167	178	188	5	513004	513005	513006	513007	513008	513009	513010	514004	514005	514006	514007	514008	514009	514010	515004	515005	515006	515007	515008	515009	515010	6.26713
217	5	167	178	188	5	524000	524001	524002	524003	524004	524005	524006	525000	525001	525002	525003	525004	525005	525006	526000	526001	526002	526003	526004	526005	526006	4.70035
218	1	168	179	189	4	48007	48008	48009	48010	48011	48012	48013	49007	49008	49009	49010	49011	49012	49013	410007	410008	410009	410010	410011	410012	410013	4.92784
218	1	168	179	189	4	422003	422004	422005	422006	422007	422008	422009	423003	423004	423005	423006	423007	423008	423009	424003	424004	424005	424006	424007	424008	424009	4.92784
218	1	168	179	189	4	449011	449012	449013	449014	449015	449016	449017	450011	450012	450013	450014	450015	450016	450017	451011	451012	451013	451014	451015	451016	451017	7.39176
218	1	168	179	189	4	49013	49014	49015	49016	49017	49018	49019	410013	410014	410015	410016	410017	410018	410019	411013	411014	411015	411016	411017	411018	411019	6.1598
218	1	168	179	189	4	459012	459013	459014	459015	459016	459017	459018	460012	460013	460014	460015	460016	460017	460018	461012	461013	461014	461015	461016	461017	461018	6.1598
218	1	168	179	189	4	435001	435002	435003	435004	435005	435006	435007	436001	436002	436003	436004	436005	436006	436007	437001	437002	437003	437004	437005	437006	437007	4.92784
218	1	168	179	189	5	537003	537004	537005	537006	537007	537008	537009	538003	538004	538005	538006	538007	538008	538009	539003	539004	539005	539006	539007	539008	539009	6.26713
218	1	168	179	189	5	514002	514003	514004	514005	514006	514007	514008	515002	515003	515004	515005	515006	515007	515008	516002	516003	516004	516005	516006	516007	516008	6.26713
218	1	168	179	189	5	556015	556016	556017	556018	556019	556020	556021	557015	557016	557017	557018	557019	557020	557021	558015	558016	558017	558018	558019	558020	558021	6.26713
219	1	169	180	190	4	440014	440015	440016	440017	440018	440019	440020	441014	441015	441016	441017	441018	441019	441020	442014	442015	442016	442017	442018	442019	442020	6.1598
219	1	169	180	190	4	48008	48009	48010	48011	48012	48013	48014	49008	49009	49010	49011	49012	49013	49014	410008	410009	410010	410011	410012	410013	410014	3.69588
219	1	169	180	190	4	419999	420000	420001	420002	420003	420004	420005	420999	421000	421001	421002	421003	421004	421005	421999	422000	422001	422002	422003	422004	422005	4.92784
220	1	168	180	191	4	444009	444010	444011	444012	444013	444014	444015	445009	445010	445011	445012	445013	445014	445015	446009	446010	446011	446012	446013	446014	446015	7.39176
220	1	168	180	191	4	49007	49008	49009	49010	49011	49012	49013	410007	410008	410009	410010	410011	410012	410013	411007	411008	411009	411010	411011	411012	411013	4.92784
220	1	168	180	191	4	434007	434008	434009	434010	434011	434012	434013	435007	435008	435009	435010	435011	435012	435013	436007	436008	436009	436010	436011	436012	436013	4.92784
220	1	168	180	191	4	49014	49015	49016	49017	49018	49019	49020	410014	410015	410016	410017	410018	410019	410020	411014	411015	411016	411017	411018	411019	411020	6.1598
220	1	168	180	191	4	443010	443011	443012	443013	443014	443015	443016	444010	444011	444012	444013	444014	444015	444016	445010	445011	445012	445013	445014	445015	445016	6.1598
220	1	168	180	191	4	432003	432004	432005	432006	432007	432008	432009	433003	433004	433005	433006	433007	433008	433009	434003	434004	434005	434006	434007	434008	434009	6.1598
220	1	168	180	191	5	531016	531017	531018	531019	531020	531021	531022	532016	532017	532018	532019	532020	532021	532022	533016	533017	533018	533019	533020	533021	533022	6.26713
220	1	168	180	191	5	514003	514004	514005	514006	514007	514008	514009	515003	515004	515005	515006	515007	515008	515009	516003	516004	516005	516006	516007	516008	516009	6.26713
220	1	168	180	191	5	542999	543000	543001	543002	543003	543004	543005	543999	544000	544001	544002	544003	544004	544005	544999	545000	545001	545002	545003	545004	545005	6.26713
221	1	167	180	192	4	428998	428999	429000	429001	429002	429003	429004	429998	429999	430000	430001	430002	430003	430004	430998	430999	431000	431001	431002	431003	431004	4.92784
221	1	167	180	192	4	433002	433003	433004	433005	433006	433007	433008	434002	434003	434004	434005	434006	434007	434008	435002	435003	435004	435005	435006	435007	435008	4.92784
221	1	167	180	192	4	49008	49009	49010	49011	49012	49013	49014	410008	410009	410010	410011	410012	410013	410014	411008	411009	411010	411011	411012	411013	411014	3.69588
221	1	167	180	192	4	459013	459014	459015	459016	459017	459018	459019	460013	460014	460015	460016	460017	460018	460019	461013	461014	461015	461016	461017	461018	461019	6.1598
221	1	167	180	192	4	49015	49016	49017	49018	49019	49020	49021	410015	410016	410017	410018	410019	410020	410021	411015	411016	411017	411018	411019	411020	411021	4.92784
221	1	167	180	192	4	452002	452003	452004	452005	452006	452007	452008	453002	453003	453004	453005	453006	453007	453008	454002	454003	454004	454005	454006	454007	454008	6.1598
221	1	167	180	192	5	555002	555003	555004	555005	555006	555007	555008	556002	556003	556004	556005	556006	556007	556008	557002	557003	557004	557005	557006	557007	557008	6.26713
221	1	167	180	192	5	514004	514005	514006	514007	514008	514009	514010	515004	515005	515006	515007	515008	515009	515010	516004	516005	516006	516007	516008	516009	516010	4.70035
221	1	167	180	192	5	521005	521006	521007	521008	521009	521010	521011	522005	522006	522007	522008	522009	522010	522011	523005	523006	523007	523008	523009	523010	523011	6.26713
222	1	168	181	193	4	49009	49010	49011	49012	49013	49014	49015	410009	410010	410011	410012	410013	410014	410015	411009	411010	411011	411012	411013	411014	411015	4.92784
222	1	168	181	193	4	410013	410014	410015	410016	410017	410018	410019	411013	411014	411015	411016	411017	411018	411019	412013	412014	412015	412016	412017	412018	412019	6.1598
222	1	168	181	193	4	456000	456001	456002	456003	456004	456005	456006	457000	457001	457002	457003	457004	457005	457006	458000	458001	458002	458003	458004	458005	458006	7.39176
222	1	168	181	193	4	437998	437999	438000	438001	438002	438003	438004	438998	438999	439000	439001	439002	439003	439004	439998	439999	440000	440001	440002	440003	440004	6.1598
222	1	168	181	193	4	435005	435006	435007	435008	435009	435010	435011	436005	436006	436007	436008	436009	436010	436011	437005	437006	437007	437008	437009	437010	437011	4.92784
222	1	168	181	193	4	453013	453014	453015	453016	453017	453018	453019	454013	454014	454015	454016	454017	454018	454019	455013	455014	455015	455016	455017	455018	455019	7.39176
222	1	168	181	193	5	556006	556007	556008	556009	556010	556011	556012	557006	557007	557008	557009	557010	557011	557012	558006	558007	558008	558009	558010	558011	558012	6.26713
222	1	168	181	193	5	515002	515003	515004	515005	515006	515007	515008	516002	516003	516004	516005	516006	516007	516008	517002	517003	517004	517005	517006	517007	517008	6.26713
222	1	168	181	193	5	537009	537010	537011	537012	537013	537014	537015	538009	538010	538011	538012	538013	538014	538015	539009	539010	539011	539012	539013	539014	539015	6.26713
331	1	167	181	204	5	535011	535012	535013	535014	535015	535016	535017	536011	536012	536013	536014	536015	536016	536017	537011	537012	537013	537014	537015	537016	537017	6.26713
331	1	167	181	204	5	53006	53007	53008	53009	53010	53011	53012	54006	54007	54008	54009	54010	54011	54012	55006	55007	55008	55009	55010	55011	55012	6.26713
331	1	167	181	204	5	553013	553014	553015	553016	553017	553018	553019	554013	554014	554015	554016	554017	554018	554019	555013	555014	555015	555016	555017	555018	555019	6.26713
223	6	167	178	186	4	448999	449000	449001	449002	449003	449004	449005	449999	450000	450001	450002	450003	450004	450005	450999	451000	451001	451002	451003	451004	451005	6.1598
223	6	167	178	186	4	424012	424013	424014	424015	424016	424017	424018	425012	425013	425014	425015	425016	425017	425018	426012	426013	426014	426015	426016	426017	426018	6.1598
223	6	167	178	186	4	410014	410015	410016	410017	410018	410019	410020	411014	411015	411016	411017	411018	411019	411020	412014	412015	412016	412017	412018	412019	412020	6.1598
223	6	167	178	186	5	527009	527010	527011	527012	527013	527014	527015	528009	528010	528011	528012	528013	528014	528015	529009	529010	529011	529012	529013	529014	529015	6.26713
223	6	167	178	186	5	553003	553004	553005	553006	553007	553008	553009	554003	554004	554005	554006	554007	554008	554009	555003	555004	555005	555006	555007	555008	555009	6.26713
223	6	167	178	186	5	515003	515004	515005	515006	515007	515008	515009	516003	516004	516005	516006	516007	516008	516009	517003	517004	517005	517006	517007	517008	517009	4.70035
224	7	167	178	186	4	436001	436002	436003	436004	436005	436006	436007	437001	437002	437003	437004	437005	437006	437007	438001	438002	438003	438004	438005	438006	438007	6.1598
224	7	167	178	186	4	411013	411014	411015	411016	411017	411018	411019	412013	412014	412015	412016	412017	412018	412019	413013	413014	413015	413016	413017	413018	413019	4.92784
224	7	167	178	186	4	457007	457008	457009	457010	457011	457012	457013	458007	458008	458009	458010	458011	458012	458013	459007	459008	459009	459010	459011	459012	459013	7.39176
224	7	167	178	186	5	537016	537017	537018	537019	537020	537021	537022	538016	538017	538018	538019	538020	538021	538022	539016	539017	539018	539019	539020	539021	539022	6.26713
224	7	167	178	186	5	515004	515005	515006	515007	515008	515009	515010	516004	516005	516006	516007	516008	516009	516010	517004	517005	517006	517007	517008	517009	517010	6.26713
224	7	167	178	186	5	542002	542003	542004	542005	542006	542007	542008	543002	543003	543004	543005	543006	543007	543008	544002	544003	544004	544005	544006	544007	544008	6.26713
225	8	167	180	192	4	434001	434002	434003	434004	434005	434006	434007	435001	435002	435003	435004	435005	435006	435007	436001	436002	436003	436004	436005	436006	436007	4.92784
225	8	167	180	192	4	410007	410008	410009	410010	410011	410012	410013	411007	411008	411009	411010	411011	411012	411013	412007	412008	412009	412010	412011	412012	412013	6.1598
225	8	167	180	192	4	456010	456011	456012	456013	456014	456015	456016	457010	457011	457012	457013	457014	457015	457016	458010	458011	458012	458013	458014	458015	458016	7.39176
226	8	170	178	194	4	410008	410009	410010	410011	410012	410013	410014	411008	411009	411010	411011	411012	411013	411014	412008	412009	412010	412011	412012	412013	412014	4.92784
226	8	170	178	194	4	448005	448006	448007	448008	448009	448010	448011	449005	449006	449007	449008	449009	449010	449011	450005	450006	450007	450008	450009	450010	450011	7.39176
226	8	170	178	194	4	437012	437013	437014	437015	437016	437017	437018	438012	438013	438014	438015	438016	438017	438018	439012	439013	439014	439015	439016	439017	439018	4.92784
227	9	167	180	192	4	433008	433009	433010	433011	433012	433013	433014	434008	434009	434010	434011	434012	434013	434014	435008	435009	435010	435011	435012	435013	435014	6.1598
227	9	167	180	192	4	446006	446007	446008	446009	446010	446011	446012	447006	447007	447008	447009	447010	447011	447012	448006	448007	448008	448009	448010	448011	448012	7.39176
227	9	167	180	192	4	410009	410010	410011	410012	410013	410014	410015	411009	411010	411011	411012	411013	411014	411015	412009	412010	412011	412012	412013	412014	412015	6.1598
228	10	167	180	192	4	411008	411009	411010	411011	411012	411013	411014	412008	412009	412010	412011	412012	412013	412014	413008	413009	413010	413011	413012	413013	413014	6.1598
228	10	167	180	192	4	451000	451001	451002	451003	451004	451005	451006	452000	452001	452002	452003	452004	452005	452006	453000	453001	453002	453003	453004	453005	453006	6.1598
228	10	167	180	192	4	423005	423006	423007	423008	423009	423010	423011	424005	424006	424007	424008	424009	424010	424011	425005	425006	425007	425008	425009	425010	425011	6.1598
229	11	167	180	192	4	452011	452012	452013	452014	452015	452016	452017	453011	453012	453013	453014	453015	453016	453017	454011	454012	454013	454014	454015	454016	454017	6.1598
229	11	167	180	192	4	429009	429010	429011	429012	429013	429014	429015	430009	430010	430011	430012	430013	430014	430015	431009	431010	431011	431012	431013	431014	431015	4.92784
229	11	167	180	192	4	411009	411010	411011	411012	411013	411014	411015	412009	412010	412011	412012	412013	412014	412015	413009	413010	413011	413012	413013	413014	413015	6.1598
230	12	167	180	192	4	455998	455999	456000	456001	456002	456003	456004	456998	456999	457000	457001	457002	457003	457004	457998	457999	458000	458001	458002	458003	458004	6.1598
230	12	167	180	192	4	412007	412008	412009	412010	412011	412012	412013	413007	413008	413009	413010	413011	413012	413013	414007	414008	414009	414010	414011	414012	414013	6.1598
230	12	167	180	192	4	430007	430008	430009	430010	430011	430012	430013	431007	431008	431009	431010	431011	431012	431013	432007	432008	432009	432010	432011	432012	432013	6.1598
231	12	167	182	195	4	446003	446004	446005	446006	446007	446008	446009	447003	447004	447005	447006	447007	447008	447009	448003	448004	448005	448006	448007	448008	448009	7.39176
231	12	167	182	195	4	433014	433015	433016	433017	433018	433019	433020	434014	434015	434016	434017	434018	434019	434020	435014	435015	435016	435017	435018	435019	435020	6.1598
231	12	167	182	195	4	412008	412009	412010	412011	412012	412013	412014	413008	413009	413010	413011	413012	413013	413014	414008	414009	414010	414011	414012	414013	414014	6.1598
232	13	167	180	192	4	446012	446013	446014	446015	446016	446017	446018	447012	447013	447014	447015	447016	447017	447018	448012	448013	448014	448015	448016	448017	448018	7.39176
232	13	167	180	192	4	413007	413008	413009	413010	413011	413012	413013	414007	414008	414009	414010	414011	414012	414013	415007	415008	415009	415010	415011	415012	415013	4.92784
232	13	167	180	192	4	427002	427003	427004	427005	427006	427007	427008	428002	428003	428004	428005	428006	428007	428008	429002	429003	429004	429005	429006	429007	429008	4.92784
233	13	167	182	195	4	413008	413009	413010	413011	413012	413013	413014	414008	414009	414010	414011	414012	414013	414014	415008	415009	415010	415011	415012	415013	415014	4.92784
233	13	167	182	195	4	446011	446012	446013	446014	446015	446016	446017	447011	447012	447013	447014	447015	447016	447017	448011	448012	448013	448014	448015	448016	448017	6.1598
233	13	167	182	195	4	434015	434016	434017	434018	434019	434020	434021	435015	435016	435017	435018	435019	435020	435021	436015	436016	436017	436018	436019	436020	436021	4.92784
234	14	167	180	192	4	438002	438003	438004	438005	438006	438007	438008	439002	439003	439004	439005	439006	439007	439008	440002	440003	440004	440005	440006	440007	440008	6.1598
234	14	167	180	192	4	452012	452013	452014	452015	452016	452017	452018	453012	453013	453014	453015	453016	453017	453018	454012	454013	454014	454015	454016	454017	454018	6.1598
234	14	167	180	192	4	413009	413010	413011	413012	413013	413014	413015	414009	414010	414011	414012	414013	414014	414015	415009	415010	415011	415012	415013	415014	415015	4.92784
235	14	167	182	195	4	433009	433010	433011	433012	433013	433014	433015	434009	434010	434011	434012	434013	434014	434015	435009	435010	435011	435012	435013	435014	435015	4.92784
235	14	167	182	195	4	451004	451005	451006	451007	451008	451009	451010	452004	452005	452006	452007	452008	452009	452010	453004	453005	453006	453007	453008	453009	453010	6.1598
235	14	167	182	195	4	414007	414008	414009	414010	414011	414012	414013	415007	415008	415009	415010	415011	415012	415013	416007	416008	416009	416010	416011	416012	416013	3.69588
236	15	167	180	192	4	414008	414009	414010	414011	414012	414013	414014	415008	415009	415010	415011	415012	415013	415014	416008	416009	416010	416011	416012	416013	416014	4.92784
236	15	167	180	192	4	430006	430007	430008	430009	430010	430011	430012	431006	431007	431008	431009	431010	431011	431012	432006	432007	432008	432009	432010	432011	432012	4.92784
236	15	167	180	192	4	457999	458000	458001	458002	458003	458004	458005	458999	459000	459001	459002	459003	459004	459005	459999	460000	460001	460002	460003	460004	460005	7.39176
237	15	167	182	195	4	422001	422002	422003	422004	422005	422006	422007	423001	423002	423003	423004	423005	423006	423007	424001	424002	424003	424004	424005	424006	424007	6.1598
237	15	167	182	195	4	414009	414010	414011	414012	414013	414014	414015	415009	415010	415011	415012	415013	415014	415015	416009	416010	416011	416012	416013	416014	416015	4.92784
237	15	167	182	195	4	447001	447002	447003	447004	447005	447006	447007	448001	448002	448003	448004	448005	448006	448007	449001	449002	449003	449004	449005	449006	449007	6.1598
238	16	167	182	195	4	458000	458001	458002	458003	458004	458005	458006	459000	459001	459002	459003	459004	459005	459006	460000	460001	460002	460003	460004	460005	460006	7.39176
238	16	167	182	195	4	439011	439012	439013	439014	439015	439016	439017	440011	440012	440013	440014	440015	440016	440017	441011	441012	441013	441014	441015	441016	441017	4.92784
238	16	167	182	195	4	415007	415008	415009	415010	415011	415012	415013	416007	416008	416009	416010	416011	416012	416013	417007	417008	417009	417010	417011	417012	417013	6.1598
239	17	167	182	195	4	415008	415009	415010	415011	415012	415013	415014	416008	416009	416010	416011	416012	416013	416014	417008	417009	417010	417011	417012	417013	417014	4.92784
239	17	167	182	195	4	437003	437004	437005	437006	437007	437008	437009	438003	438004	438005	438006	438007	438008	438009	439003	439004	439005	439006	439007	439008	439009	6.1598
239	17	167	182	195	4	450013	450014	450015	450016	450017	450018	450019	451013	451014	451015	451016	451017	451018	451019	452013	452014	452015	452016	452017	452018	452019	6.1598
240	18	167	182	195	4	424014	424015	424016	424017	424018	424019	424020	425014	425015	425016	425017	425018	425019	425020	426014	426015	426016	426017	426018	426019	426020	4.92784
240	18	167	182	195	4	444998	444999	445000	445001	445002	445003	445004	445998	445999	446000	446001	446002	446003	446004	446998	446999	447000	447001	447002	447003	447004	7.39176
240	18	167	182	195	4	415009	415010	415011	415012	415013	415014	415015	416009	416010	416011	416012	416013	416014	416015	417009	417010	417011	417012	417013	417014	417015	4.92784
241	19	167	182	195	4	416007	416008	416009	416010	416011	416012	416013	417007	417008	417009	417010	417011	417012	417013	418007	418008	418009	418010	418011	418012	418013	4.92784
241	19	167	182	195	4	426010	426011	426012	426013	426014	426015	426016	427010	427011	427012	427013	427014	427015	427016	428010	428011	428012	428013	428014	428015	428016	6.1598
241	19	167	182	195	4	449000	449001	449002	449003	449004	449005	449006	450000	450001	450002	450003	450004	450005	450006	451000	451001	451002	451003	451004	451005	451006	7.39176
242	20	171	180	196	4	458999	459000	459001	459002	459003	459004	459005	459999	460000	460001	460002	460003	460004	460005	460999	461000	461001	461002	461003	461004	461005	6.1598
242	20	171	180	196	4	433012	433013	433014	433015	433016	433017	433018	434012	434013	434014	434015	434016	434017	434018	435012	435013	435014	435015	435016	435017	435018	4.92784
242	20	171	180	196	4	416008	416009	416010	416011	416012	416013	416014	417008	417009	417010	417011	417012	417013	417014	418008	418009	418010	418011	418012	418013	418014	4.92784
243	21	171	180	196	4	416009	416010	416011	416012	416013	416014	416015	417009	417010	417011	417012	417013	417014	417015	418009	418010	418011	418012	418013	418014	418015	6.1598
243	21	171	180	196	4	456998	456999	457000	457001	457002	457003	457004	457998	457999	458000	458001	458002	458003	458004	458998	458999	459000	459001	459002	459003	459004	6.1598
243	21	171	180	196	4	432002	432003	432004	432005	432006	432007	432008	433002	433003	433004	433005	433006	433007	433008	434002	434003	434004	434005	434006	434007	434008	4.92784
244	22	171	180	196	4	451009	451010	451011	451012	451013	451014	451015	452009	452010	452011	452012	452013	452014	452015	453009	453010	453011	453012	453013	453014	453015	6.1598
244	22	171	180	196	4	425004	425005	425006	425007	425008	425009	425010	426004	426005	426006	426007	426008	426009	426010	427004	427005	427006	427007	427008	427009	427010	6.1598
244	22	171	180	196	4	417007	417008	417009	417010	417011	417012	417013	418007	418008	418009	418010	418011	418012	418013	419007	419008	419009	419010	419011	419012	419013	4.92784
245	23	171	180	196	4	438009	438010	438011	438012	438013	438014	438015	439009	439010	439011	439012	439013	439014	439015	440009	440010	440011	440012	440013	440014	440015	4.92784
245	23	171	180	196	4	454010	454011	454012	454013	454014	454015	454016	455010	455011	455012	455013	455014	455015	455016	456010	456011	456012	456013	456014	456015	456016	6.1598
245	23	171	180	196	4	417008	417009	417010	417011	417012	417013	417014	418008	418009	418010	418011	418012	418013	418014	419008	419009	419010	419011	419012	419013	419014	4.92784
246	24	171	180	196	4	417009	417010	417011	417012	417013	417014	417015	418009	418010	418011	418012	418013	418014	418015	419009	419010	419011	419012	419013	419014	419015	4.92784
246	24	171	180	196	4	434999	435000	435001	435002	435003	435004	435005	435999	436000	436001	436002	436003	436004	436005	436999	437000	437001	437002	437003	437004	437005	4.92784
246	24	171	180	196	4	449004	449005	449006	449007	449008	449009	449010	450004	450005	450006	450007	450008	450009	450010	451004	451005	451006	451007	451008	451009	451010	6.1598
247	25	171	180	196	4	443002	443003	443004	443005	443006	443007	443008	444002	444003	444004	444005	444006	444007	444008	445002	445003	445004	445005	445006	445007	445008	6.1598
247	25	171	180	196	4	421011	421012	421013	421014	421015	421016	421017	422011	422012	422013	422014	422015	422016	422017	423011	423012	423013	423014	423015	423016	423017	6.1598
247	25	171	180	196	4	418007	418008	418009	418010	418011	418012	418013	419007	419008	419009	419010	419011	419012	419013	420007	420008	420009	420010	420011	420012	420013	4.92784
248	26	171	180	196	4	443013	443014	443015	443016	443017	443018	443019	444013	444014	444015	444016	444017	444018	444019	445013	445014	445015	445016	445017	445018	445019	7.39176
248	26	171	180	196	4	419998	419999	420000	420001	420002	420003	420004	420998	420999	421000	421001	421002	421003	421004	421998	421999	422000	422001	422002	422003	422004	4.92784
248	26	171	180	196	4	418008	418009	418010	418011	418012	418013	418014	419008	419009	419010	419011	419012	419013	419014	420008	420009	420010	420011	420012	420013	420014	4.92784
249	27	171	180	196	4	418009	418010	418011	418012	418013	418014	418015	419009	419010	419011	419012	419013	419014	419015	420009	420010	420011	420012	420013	420014	420015	6.1598
249	27	171	180	196	4	435013	435014	435015	435016	435017	435018	435019	436013	436014	436015	436016	436017	436018	436019	437013	437014	437015	437016	437017	437018	437019	6.1598
249	27	171	180	196	4	458002	458003	458004	458005	458006	458007	458008	459002	459003	459004	459005	459006	459007	459008	460002	460003	460004	460005	460006	460007	460008	7.39176
250	28	171	180	196	4	438011	438012	438013	438014	438015	438016	438017	439011	439012	439013	439014	439015	439016	439017	440011	440012	440013	440014	440015	440016	440017	6.1598
250	28	171	180	196	4	440006	440007	440008	440009	440010	440011	440012	441006	441007	441008	441009	441010	441011	441012	442006	442007	442008	442009	442010	442011	442012	6.1598
250	28	171	180	196	4	419007	419008	419009	419010	419011	419012	419013	420007	420008	420009	420010	420011	420012	420013	421007	421008	421009	421010	421011	421012	421013	6.1598
251	29	172	179	197	4	443998	443999	444000	444001	444002	444003	444004	444998	444999	445000	445001	445002	445003	445004	445998	445999	446000	446001	446002	446003	446004	8.62372
251	29	172	179	197	4	419008	419009	419010	419011	419012	419013	419014	420008	420009	420010	420011	420012	420013	420014	421008	421009	421010	421011	421012	421013	421014	4.92784
251	29	172	179	197	4	421006	421007	421008	421009	421010	421011	421012	422006	422007	422008	422009	422010	422011	422012	423006	423007	423008	423009	423010	423011	423012	4.92784
252	30	172	179	197	4	444001	444002	444003	444004	444005	444006	444007	445001	445002	445003	445004	445005	445006	445007	446001	446002	446003	446004	446005	446006	446007	6.1598
252	30	172	179	197	4	419009	419010	419011	419012	419013	419014	419015	420009	420010	420011	420012	420013	420014	420015	421009	421010	421011	421012	421013	421014	421015	4.92784
252	30	172	179	197	4	439003	439004	439005	439006	439007	439008	439009	440003	440004	440005	440006	440007	440008	440009	441003	441004	441005	441006	441007	441008	441009	4.92784
253	31	172	179	197	4	457008	457009	457010	457011	457012	457013	457014	458008	458009	458010	458011	458012	458013	458014	459008	459009	459010	459011	459012	459013	459014	7.39176
253	31	172	179	197	4	430999	431000	431001	431002	431003	431004	431005	431999	432000	432001	432002	432003	432004	432005	432999	433000	433001	433002	433003	433004	433005	4.92784
253	31	172	179	197	4	410	411	412	413	414	415	416	41010	41011	41012	41013	41014	41015	41016	42010	42011	42012	42013	42014	42015	42016	4.92784
254	32	172	179	197	4	446999	447000	447001	447002	447003	447004	447005	447999	448000	448001	448002	448003	448004	448005	448999	449000	449001	449002	449003	449004	449005	6.1598
254	32	172	179	197	4	430004	430005	430006	430007	430008	430009	430010	431004	431005	431006	431007	431008	431009	431010	432004	432005	432006	432007	432008	432009	432010	4.92784
254	32	172	179	197	4	411	412	413	414	415	416	417	41011	41012	41013	41014	41015	41016	41017	42011	42012	42013	42014	42015	42016	42017	6.1598
255	33	172	179	197	4	432006	432007	432008	432009	432010	432011	432012	433006	433007	433008	433009	433010	433011	433012	434006	434007	434008	434009	434010	434011	434012	4.92784
255	33	172	179	197	4	454005	454006	454007	454008	454009	454010	454011	455005	455006	455007	455008	455009	455010	455011	456005	456006	456007	456008	456009	456010	456011	7.39176
255	33	172	179	197	4	412	413	414	415	416	417	418	41012	41013	41014	41015	41016	41017	41018	42012	42013	42014	42015	42016	42017	42018	4.92784
256	34	172	182	198	4	420014	420015	420016	420017	420018	420019	420020	421014	421015	421016	421017	421018	421019	421020	422014	422015	422016	422017	422018	422019	422020	4.92784
256	34	172	182	198	4	41010	41011	41012	41013	41014	41015	41016	42010	42011	42012	42013	42014	42015	42016	43010	43011	43012	43013	43014	43015	43016	4.92784
256	34	172	182	198	4	452000	452001	452002	452003	452004	452005	452006	453000	453001	453002	453003	453004	453005	453006	454000	454001	454002	454003	454004	454005	454006	6.1598
257	35	172	182	198	4	41011	41012	41013	41014	41015	41016	41017	42011	42012	42013	42014	42015	42016	42017	43011	43012	43013	43014	43015	43016	43017	4.92784
257	35	172	182	198	4	452007	452008	452009	452010	452011	452012	452013	453007	453008	453009	453010	453011	453012	453013	454007	454008	454009	454010	454011	454012	454013	6.1598
257	35	172	182	198	4	435999	436000	436001	436002	436003	436004	436005	436999	437000	437001	437002	437003	437004	437005	437999	438000	438001	438002	438003	438004	438005	6.1598
258	36	172	182	198	4	441998	441999	442000	442001	442002	442003	442004	442998	442999	443000	443001	443002	443003	443004	443998	443999	444000	444001	444002	444003	444004	7.39176
258	36	172	182	198	4	427013	427014	427015	427016	427017	427018	427019	428013	428014	428015	428016	428017	428018	428019	429013	429014	429015	429016	429017	429018	429019	4.92784
258	36	172	182	198	4	41012	41013	41014	41015	41016	41017	41018	42012	42013	42014	42015	42016	42017	42018	43012	43013	43014	43015	43016	43017	43018	4.92784
259	37	172	182	198	4	42010	42011	42012	42013	42014	42015	42016	43010	43011	43012	43013	43014	43015	43016	44010	44011	44012	44013	44014	44015	44016	4.92784
259	37	172	182	198	4	435011	435012	435013	435014	435015	435016	435017	436011	436012	436013	436014	436015	436016	436017	437011	437012	437013	437014	437015	437016	437017	6.1598
259	37	172	182	198	4	450011	450012	450013	450014	450015	450016	450017	451011	451012	451013	451014	451015	451016	451017	452011	452012	452013	452014	452015	452016	452017	6.1598
260	38	172	182	198	4	420005	420006	420007	420008	420009	420010	420011	421005	421006	421007	421008	421009	421010	421011	422005	422006	422007	422008	422009	422010	422011	4.92784
260	38	172	182	198	4	441014	441015	441016	441017	441018	441019	441020	442014	442015	442016	442017	442018	442019	442020	443014	443015	443016	443017	443018	443019	443020	7.39176
260	38	172	182	198	4	42011	42012	42013	42014	42015	42016	42017	43011	43012	43013	43014	43015	43016	43017	44011	44012	44013	44014	44015	44016	44017	4.92784
261	39	172	182	198	4	42012	42013	42014	42015	42016	42017	42018	43012	43013	43014	43015	43016	43017	43018	44012	44013	44014	44015	44016	44017	44018	4.92784
261	39	172	182	198	4	440011	440012	440013	440014	440015	440016	440017	441011	441012	441013	441014	441015	441016	441017	442011	442012	442013	442014	442015	442016	442017	6.1598
261	39	172	182	198	4	428011	428012	428013	428014	428015	428016	428017	429011	429012	429013	429014	429015	429016	429017	430011	430012	430013	430014	430015	430016	430017	4.92784
262	40	172	182	198	4	454013	454014	454015	454016	454017	454018	454019	455013	455014	455015	455016	455017	455018	455019	456013	456014	456015	456016	456017	456018	456019	6.1598
262	40	172	182	198	4	43010	43011	43012	43013	43014	43015	43016	44010	44011	44012	44013	44014	44015	44016	45010	45011	45012	45013	45014	45015	45016	4.92784
262	40	172	182	198	4	430998	430999	431000	431001	431002	431003	431004	431998	431999	432000	432001	432002	432003	432004	432998	432999	433000	433001	433002	433003	433004	6.1598
263	41	172	182	198	4	43011	43012	43013	43014	43015	43016	43017	44011	44012	44013	44014	44015	44016	44017	45011	45012	45013	45014	45015	45016	45017	4.92784
263	41	172	182	198	4	429003	429004	429005	429006	429007	429008	429009	430003	430004	430005	430006	430007	430008	430009	431003	431004	431005	431006	431007	431008	431009	4.92784
263	41	172	182	198	4	443000	443001	443002	443003	443004	443005	443006	444000	444001	444002	444003	444004	444005	444006	445000	445001	445002	445003	445004	445005	445006	6.1598
264	42	172	182	198	4	43012	43013	43014	43015	43016	43017	43018	44012	44013	44014	44015	44016	44017	44018	45012	45013	45014	45015	45016	45017	45018	6.1598
264	42	172	182	198	4	435007	435008	435009	435010	435011	435012	435013	436007	436008	436009	436010	436011	436012	436013	437007	437008	437009	437010	437011	437012	437013	6.1598
264	42	172	182	198	4	443003	443004	443005	443006	443007	443008	443009	444003	444004	444005	444006	444007	444008	444009	445003	445004	445005	445006	445007	445008	445009	6.1598
265	43	172	182	198	4	459000	459001	459002	459003	459004	459005	459006	460000	460001	460002	460003	460004	460005	460006	461000	461001	461002	461003	461004	461005	461006	6.1598
265	43	172	182	198	4	44011	44012	44013	44014	44015	44016	44017	45011	45012	45013	45014	45015	45016	45017	46011	46012	46013	46014	46015	46016	46017	6.1598
265	43	172	182	198	4	432014	432015	432016	432017	432018	432019	432020	433014	433015	433016	433017	433018	433019	433020	434014	434015	434016	434017	434018	434019	434020	6.1598
266	44	172	182	198	4	44012	44013	44014	44015	44016	44017	44018	45012	45013	45014	45015	45016	45017	45018	46012	46013	46014	46015	46016	46017	46018	6.1598
266	44	172	182	198	4	453003	453004	453005	453006	453007	453008	453009	454003	454004	454005	454006	454007	454008	454009	455003	455004	455005	455006	455007	455008	455009	6.1598
266	44	172	182	198	4	429014	429015	429016	429017	429018	429019	429020	430014	430015	430016	430017	430018	430019	430020	431014	431015	431016	431017	431018	431019	431020	4.92784
267	45	172	182	198	4	436010	436011	436012	436013	436014	436015	436016	437010	437011	437012	437013	437014	437015	437016	438010	438011	438012	438013	438014	438015	438016	4.92784
267	45	172	182	198	4	444011	444012	444013	444014	444015	444016	444017	445011	445012	445013	445014	445015	445016	445017	446011	446012	446013	446014	446015	446016	446017	6.1598
267	45	172	182	198	4	45010	45011	45012	45013	45014	45015	45016	46010	46011	46012	46013	46014	46015	46016	47010	47011	47012	47013	47014	47015	47016	4.92784
268	46	172	182	198	4	427015	427016	427017	427018	427019	427020	427021	428015	428016	428017	428018	428019	428020	428021	429015	429016	429017	429018	429019	429020	429021	4.92784
268	46	172	182	198	4	45011	45012	45013	45014	45015	45016	45017	46011	46012	46013	46014	46015	46016	46017	47011	47012	47013	47014	47015	47016	47017	4.92784
268	46	172	182	198	4	450010	450011	450012	450013	450014	450015	450016	451010	451011	451012	451013	451014	451015	451016	452010	452011	452012	452013	452014	452015	452016	6.1598
269	47	172	182	198	4	429008	429009	429010	429011	429012	429013	429014	430008	430009	430010	430011	430012	430013	430014	431008	431009	431010	431011	431012	431013	431014	6.1598
269	47	172	182	198	4	45012	45013	45014	45015	45016	45017	45018	46012	46013	46014	46015	46016	46017	46018	47012	47013	47014	47015	47016	47017	47018	6.1598
269	47	172	182	198	4	457009	457010	457011	457012	457013	457014	457015	458009	458010	458011	458012	458013	458014	458015	459009	459010	459011	459012	459013	459014	459015	7.39176
270	48	172	182	198	4	430002	430003	430004	430005	430006	430007	430008	431002	431003	431004	431005	431006	431007	431008	432002	432003	432004	432005	432006	432007	432008	6.1598
270	48	172	182	198	4	454000	454001	454002	454003	454004	454005	454006	455000	455001	455002	455003	455004	455005	455006	456000	456001	456002	456003	456004	456005	456006	6.1598
270	48	172	182	198	4	46010	46011	46012	46013	46014	46015	46016	47010	47011	47012	47013	47014	47015	47016	48010	48011	48012	48013	48014	48015	48016	4.92784
271	49	172	182	198	4	431000	431001	431002	431003	431004	431005	431006	432000	432001	432002	432003	432004	432005	432006	433000	433001	433002	433003	433004	433005	433006	4.92784
271	49	172	182	198	4	442004	442005	442006	442007	442008	442009	442010	443004	443005	443006	443007	443008	443009	443010	444004	444005	444006	444007	444008	444009	444010	7.39176
271	49	172	182	198	4	46011	46012	46013	46014	46015	46016	46017	47011	47012	47013	47014	47015	47016	47017	48011	48012	48013	48014	48015	48016	48017	6.1598
272	50	172	182	198	4	433004	433005	433006	433007	433008	433009	433010	434004	434005	434006	434007	434008	434009	434010	435004	435005	435006	435007	435008	435009	435010	6.1598
272	50	172	182	198	4	447013	447014	447015	447016	447017	447018	447019	448013	448014	448015	448016	448017	448018	448019	449013	449014	449015	449016	449017	449018	449019	6.1598
272	50	172	182	198	4	46012	46013	46014	46015	46016	46017	46018	47012	47013	47014	47015	47016	47017	47018	48012	48013	48014	48015	48016	48017	48018	6.1598
273	51	170	178	194	4	47010	47011	47012	47013	47014	47015	47016	48010	48011	48012	48013	48014	48015	48016	49010	49011	49012	49013	49014	49015	49016	6.1598
273	51	170	178	194	4	429007	429008	429009	429010	429011	429012	429013	430007	430008	430009	430010	430011	430012	430013	431007	431008	431009	431010	431011	431012	431013	4.92784
273	51	170	178	194	4	449007	449008	449009	449010	449011	449012	449013	450007	450008	450009	450010	450011	450012	450013	451007	451008	451009	451010	451011	451012	451013	7.39176
274	52	167	180	192	4	47011	47012	47013	47014	47015	47016	47017	48011	48012	48013	48014	48015	48016	48017	49011	49012	49013	49014	49015	49016	49017	4.92784
274	52	167	180	192	4	443004	443005	443006	443007	443008	443009	443010	444004	444005	444006	444007	444008	444009	444010	445004	445005	445006	445007	445008	445009	445010	6.1598
274	52	167	180	192	4	436005	436006	436007	436008	436009	436010	436011	437005	437006	437007	437008	437009	437010	437011	438005	438006	438007	438008	438009	438010	438011	4.92784
274	52	167	180	192	5	529005	529006	529007	529008	529009	529010	529011	530005	530006	530007	530008	530009	530010	530011	531005	531006	531007	531008	531009	531010	531011	6.26713
274	52	167	180	192	5	544004	544005	544006	544007	544008	544009	544010	545004	545005	545006	545007	545008	545009	545010	546004	546005	546006	546007	546008	546009	546010	6.26713
274	52	167	180	192	5	58003	58004	58005	58006	58007	58008	58009	59003	59004	59005	59006	59007	59008	59009	510003	510004	510005	510006	510007	510008	510009	6.26713
275	53	167	180	192	4	47012	47013	47014	47015	47016	47017	47018	48012	48013	48014	48015	48016	48017	48018	49012	49013	49014	49015	49016	49017	49018	4.92784
275	53	167	180	192	4	455010	455011	455012	455013	455014	455015	455016	456010	456011	456012	456013	456014	456015	456016	457010	457011	457012	457013	457014	457015	457016	6.1598
275	53	167	180	192	4	424998	424999	425000	425001	425002	425003	425004	425998	425999	426000	426001	426002	426003	426004	426998	426999	427000	427001	427002	427003	427004	6.1598
276	54	167	180	192	4	449999	450000	450001	450002	450003	450004	450005	450999	451000	451001	451002	451003	451004	451005	451999	452000	452001	452002	452003	452004	452005	7.39176
276	54	167	180	192	4	430001	430002	430003	430004	430005	430006	430007	431001	431002	431003	431004	431005	431006	431007	432001	432002	432003	432004	432005	432006	432007	6.1598
276	54	167	180	192	4	48011	48012	48013	48014	48015	48016	48017	49011	49012	49013	49014	49015	49016	49017	410011	410012	410013	410014	410015	410016	410017	6.1598
277	55	167	180	192	4	438015	438016	438017	438018	438019	438020	438021	439015	439016	439017	439018	439019	439020	439021	440015	440016	440017	440018	440019	440020	440021	4.92784
277	55	167	180	192	4	441009	441010	441011	441012	441013	441014	441015	442009	442010	442011	442012	442013	442014	442015	443009	443010	443011	443012	443013	443014	443015	7.39176
277	55	167	180	192	4	49010	49011	49012	49013	49014	49015	49016	410010	410011	410012	410013	410014	410015	410016	411010	411011	411012	411013	411014	411015	411016	4.92784
278	56	167	180	192	4	49011	49012	49013	49014	49015	49016	49017	410011	410012	410013	410014	410015	410016	410017	411011	411012	411013	411014	411015	411016	411017	4.92784
278	56	167	180	192	4	455004	455005	455006	455007	455008	455009	455010	456004	456005	456006	456007	456008	456009	456010	457004	457005	457006	457007	457008	457009	457010	7.39176
278	56	167	180	192	4	436014	436015	436016	436017	436018	436019	436020	437014	437015	437016	437017	437018	437019	437020	438014	438015	438016	438017	438018	438019	438020	4.92784
279	57	167	180	192	4	49012	49013	49014	49015	49016	49017	49018	410012	410013	410014	410015	410016	410017	410018	411012	411013	411014	411015	411016	411017	411018	6.1598
279	57	167	180	192	4	429013	429014	429015	429016	429017	429018	429019	430013	430014	430015	430016	430017	430018	430019	431013	431014	431015	431016	431017	431018	431019	6.1598
279	57	167	180	192	4	458005	458006	458007	458008	458009	458010	458011	459005	459006	459007	459008	459009	459010	459011	460005	460006	460007	460008	460009	460010	460011	7.39176
279	57	167	180	192	5	59002	59003	59004	59005	59006	59007	59008	510002	510003	510004	510005	510006	510007	510008	511002	511003	511004	511005	511006	511007	511008	4.70035
279	57	167	180	192	5	532006	532007	532008	532009	532010	532011	532012	533006	533007	533008	533009	533010	533011	533012	534006	534007	534008	534009	534010	534011	534012	4.70035
279	57	167	180	192	5	545007	545008	545009	545010	545011	545012	545013	546007	546008	546009	546010	546011	546012	546013	547007	547008	547009	547010	547011	547012	547013	6.26713
280	57	167	182	195	4	431011	431012	431013	431014	431015	431016	431017	432011	432012	432013	432014	432015	432016	432017	433011	433012	433013	433014	433015	433016	433017	4.92784
280	57	167	182	195	4	448004	448005	448006	448007	448008	448009	448010	449004	449005	449006	449007	449008	449009	449010	450004	450005	450006	450007	450008	450009	450010	6.1598
280	57	167	182	195	4	410010	410011	410012	410013	410014	410015	410016	411010	411011	411012	411013	411014	411015	411016	412010	412011	412012	412013	412014	412015	412016	4.92784
280	57	167	182	195	5	542006	542007	542008	542009	542010	542011	542012	543006	543007	543008	543009	543010	543011	543012	544006	544007	544008	544009	544010	544011	544012	6.26713
280	57	167	182	195	5	539014	539015	539016	539017	539018	539019	539020	540014	540015	540016	540017	540018	540019	540020	541014	541015	541016	541017	541018	541019	541020	6.26713
280	57	167	182	195	5	59003	59004	59005	59006	59007	59008	59009	510003	510004	510005	510006	510007	510008	510009	511003	511004	511005	511006	511007	511008	511009	4.70035
281	58	167	180	192	4	459005	459006	459007	459008	459009	459010	459011	460005	460006	460007	460008	460009	460010	460011	461005	461006	461007	461008	461009	461010	461011	7.39176
281	58	167	180	192	4	410011	410012	410013	410014	410015	410016	410017	411011	411012	411013	411014	411015	411016	411017	412011	412012	412013	412014	412015	412016	412017	4.92784
281	58	167	180	192	4	432013	432014	432015	432016	432017	432018	432019	433013	433014	433015	433016	433017	433018	433019	434013	434014	434015	434016	434017	434018	434019	6.1598
282	58	167	182	195	4	410012	410013	410014	410015	410016	410017	410018	411012	411013	411014	411015	411016	411017	411018	412012	412013	412014	412015	412016	412017	412018	4.92784
282	58	167	182	195	4	429010	429011	429012	429013	429014	429015	429016	430010	430011	430012	430013	430014	430015	430016	431010	431011	431012	431013	431014	431015	431016	4.92784
282	58	167	182	195	4	443008	443009	443010	443011	443012	443013	443014	444008	444009	444010	444011	444012	444013	444014	445008	445009	445010	445011	445012	445013	445014	6.1598
283	59	167	180	192	4	411010	411011	411012	411013	411014	411015	411016	412010	412011	412012	412013	412014	412015	412016	413010	413011	413012	413013	413014	413015	413016	4.92784
283	59	167	180	192	4	438012	438013	438014	438015	438016	438017	438018	439012	439013	439014	439015	439016	439017	439018	440012	440013	440014	440015	440016	440017	440018	4.92784
283	59	167	180	192	4	445011	445012	445013	445014	445015	445016	445017	446011	446012	446013	446014	446015	446016	446017	447011	447012	447013	447014	447015	447016	447017	7.39176
283	59	167	180	192	5	547003	547004	547005	547006	547007	547008	547009	548003	548004	548005	548006	548007	548008	548009	549003	549004	549005	549006	549007	549008	549009	6.26713
283	59	167	180	192	5	59004	59005	59006	59007	59008	59009	59010	510004	510005	510006	510007	510008	510009	510010	511004	511005	511006	511007	511008	511009	511010	4.70035
283	59	167	180	192	5	521015	521016	521017	521018	521019	521020	521021	522015	522016	522017	522018	522019	522020	522021	523015	523016	523017	523018	523019	523020	523021	6.26713
284	59	167	182	195	4	450999	451000	451001	451002	451003	451004	451005	451999	452000	452001	452002	452003	452004	452005	452999	453000	453001	453002	453003	453004	453005	6.1598
284	59	167	182	195	4	411011	411012	411013	411014	411015	411016	411017	412011	412012	412013	412014	412015	412016	412017	413011	413012	413013	413014	413015	413016	413017	3.69588
284	59	167	182	195	4	434012	434013	434014	434015	434016	434017	434018	435012	435013	435014	435015	435016	435017	435018	436012	436013	436014	436015	436016	436017	436018	4.92784
284	59	167	182	195	5	520004	520005	520006	520007	520008	520009	520010	521004	521005	521006	521007	521008	521009	521010	522004	522005	522006	522007	522008	522009	522010	7.83391
284	59	167	182	195	5	540003	540004	540005	540006	540007	540008	540009	541003	541004	541005	541006	541007	541008	541009	542003	542004	542005	542006	542007	542008	542009	6.26713
284	59	167	182	195	5	510002	510003	510004	510005	510006	510007	510008	511002	511003	511004	511005	511006	511007	511008	512002	512003	512004	512005	512006	512007	512008	4.70035
285	60	167	180	192	4	441015	441016	441017	441018	441019	441020	441021	442015	442016	442017	442018	442019	442020	442021	443015	443016	443017	443018	443019	443020	443021	6.1598
285	60	167	180	192	4	412010	412011	412012	412013	412014	412015	412016	413010	413011	413012	413013	413014	413015	413016	414010	414011	414012	414013	414014	414015	414016	4.92784
285	60	167	180	192	4	427006	427007	427008	427009	427010	427011	427012	428006	428007	428008	428009	428010	428011	428012	429006	429007	429008	429009	429010	429011	429012	6.1598
286	60	167	182	195	4	422014	422015	422016	422017	422018	422019	422020	423014	423015	423016	423017	423018	423019	423020	424014	424015	424016	424017	424018	424019	424020	6.1598
286	60	167	182	195	4	412011	412012	412013	412014	412015	412016	412017	413011	413012	413013	413014	413015	413016	413017	414011	414012	414013	414014	414015	414016	414017	4.92784
286	60	167	182	195	4	441013	441014	441015	441016	441017	441018	441019	442013	442014	442015	442016	442017	442018	442019	443013	443014	443015	443016	443017	443018	443019	6.1598
287	61	167	180	192	4	412012	412013	412014	412015	412016	412017	412018	413012	413013	413014	413015	413016	413017	413018	414012	414013	414014	414015	414016	414017	414018	6.1598
287	61	167	180	192	4	423998	423999	424000	424001	424002	424003	424004	424998	424999	425000	425001	425002	425003	425004	425998	425999	426000	426001	426002	426003	426004	7.39176
287	61	167	180	192	4	454008	454009	454010	454011	454012	454013	454014	455008	455009	455010	455011	455012	455013	455014	456008	456009	456010	456011	456012	456013	456014	7.39176
288	61	167	182	195	4	413011	413012	413013	413014	413015	413016	413017	414011	414012	414013	414014	414015	414016	414017	415011	415012	415013	415014	415015	415016	415017	6.1598
288	61	167	182	195	4	449006	449007	449008	449009	449010	449011	449012	450006	450007	450008	450009	450010	450011	450012	451006	451007	451008	451009	451010	451011	451012	7.39176
288	61	167	182	195	4	432011	432012	432013	432014	432015	432016	432017	433011	433012	433013	433014	433015	433016	433017	434011	434012	434013	434014	434015	434016	434017	4.92784
289	62	167	180	192	4	430008	430009	430010	430011	430012	430013	430014	431008	431009	431010	431011	431012	431013	431014	432008	432009	432010	432011	432012	432013	432014	6.1598
289	62	167	180	192	4	413012	413013	413014	413015	413016	413017	413018	414012	414013	414014	414015	414016	414017	414018	415012	415013	415014	415015	415016	415017	415018	4.92784
289	62	167	180	192	4	446001	446002	446003	446004	446005	446006	446007	447001	447002	447003	447004	447005	447006	447007	448001	448002	448003	448004	448005	448006	448007	4.92784
290	62	167	182	195	4	434005	434006	434007	434008	434009	434010	434011	435005	435006	435007	435008	435009	435010	435011	436005	436006	436007	436008	436009	436010	436011	4.92784
290	62	167	182	195	4	414010	414011	414012	414013	414014	414015	414016	415010	415011	415012	415013	415014	415015	415016	416010	416011	416012	416013	416014	416015	416016	6.1598
290	62	167	182	195	4	456008	456009	456010	456011	456012	456013	456014	457008	457009	457010	457011	457012	457013	457014	458008	458009	458010	458011	458012	458013	458014	6.1598
291	63	167	182	195	4	449009	449010	449011	449012	449013	449014	449015	450009	450010	450011	450012	450013	450014	450015	451009	451010	451011	451012	451013	451014	451015	7.39176
291	63	167	182	195	4	414011	414012	414013	414014	414015	414016	414017	415011	415012	415013	415014	415015	415016	415017	416011	416012	416013	416014	416015	416016	416017	6.1598
291	63	167	182	195	4	438000	438001	438002	438003	438004	438005	438006	439000	439001	439002	439003	439004	439005	439006	440000	440001	440002	440003	440004	440005	440006	4.92784
292	64	167	182	195	4	457010	457011	457012	457013	457014	457015	457016	458010	458011	458012	458013	458014	458015	458016	459010	459011	459012	459013	459014	459015	459016	6.1598
292	64	167	182	195	4	422000	422001	422002	422003	422004	422005	422006	423000	423001	423002	423003	423004	423005	423006	424000	424001	424002	424003	424004	424005	424006	4.92784
292	64	167	182	195	4	414012	414013	414014	414015	414016	414017	414018	415012	415013	415014	415015	415016	415017	415018	416012	416013	416014	416015	416016	416017	416018	4.92784
293	65	167	182	195	4	445008	445009	445010	445011	445012	445013	445014	446008	446009	446010	446011	446012	446013	446014	447008	447009	447010	447011	447012	447013	447014	6.1598
293	65	167	182	195	4	426001	426002	426003	426004	426005	426006	426007	427001	427002	427003	427004	427005	427006	427007	428001	428002	428003	428004	428005	428006	428007	4.92784
293	65	167	182	195	4	415010	415011	415012	415013	415014	415015	415016	416010	416011	416012	416013	416014	416015	416016	417010	417011	417012	417013	417014	417015	417016	4.92784
294	66	167	182	195	4	458008	458009	458010	458011	458012	458013	458014	459008	459009	459010	459011	459012	459013	459014	460008	460009	460010	460011	460012	460013	460014	6.1598
294	66	167	182	195	4	415011	415012	415013	415014	415015	415016	415017	416011	416012	416013	416014	416015	416016	416017	417011	417012	417013	417014	417015	417016	417017	4.92784
294	66	167	182	195	4	420001	420002	420003	420004	420005	420006	420007	421001	421002	421003	421004	421005	421006	421007	422001	422002	422003	422004	422005	422006	422007	3.69588
295	67	167	182	195	4	445001	445002	445003	445004	445005	445006	445007	446001	446002	446003	446004	446005	446006	446007	447001	447002	447003	447004	447005	447006	447007	6.1598
295	67	167	182	195	4	415012	415013	415014	415015	415016	415017	415018	416012	416013	416014	416015	416016	416017	416018	417012	417013	417014	417015	417016	417017	417018	6.1598
295	67	167	182	195	4	436012	436013	436014	436015	436016	436017	436018	437012	437013	437014	437015	437016	437017	437018	438012	438013	438014	438015	438016	438017	438018	6.1598
296	68	172	179	197	4	423015	423016	423017	423018	423019	423020	423021	424015	424016	424017	424018	424019	424020	424021	425015	425016	425017	425018	425019	425020	425021	4.92784
296	68	172	179	197	4	444014	444015	444016	444017	444018	444019	444020	445014	445015	445016	445017	445018	445019	445020	446014	446015	446016	446017	446018	446019	446020	7.39176
296	68	172	179	197	4	416010	416011	416012	416013	416014	416015	416016	417010	417011	417012	417013	417014	417015	417016	418010	418011	418012	418013	418014	418015	418016	4.92784
297	69	172	179	197	4	423007	423008	423009	423010	423011	423012	423013	424007	424008	424009	424010	424011	424012	424013	425007	425008	425009	425010	425011	425012	425013	6.1598
297	69	172	179	197	4	455014	455015	455016	455017	455018	455019	455020	456014	456015	456016	456017	456018	456019	456020	457014	457015	457016	457017	457018	457019	457020	7.39176
297	69	172	179	197	4	416011	416012	416013	416014	416015	416016	416017	417011	417012	417013	417014	417015	417016	417017	418011	418012	418013	418014	418015	418016	418017	6.1598
298	70	172	179	197	4	444006	444007	444008	444009	444010	444011	444012	445006	445007	445008	445009	445010	445011	445012	446006	446007	446008	446009	446010	446011	446012	6.1598
298	70	172	179	197	4	427011	427012	427013	427014	427015	427016	427017	428011	428012	428013	428014	428015	428016	428017	429011	429012	429013	429014	429015	429016	429017	6.1598
298	70	172	179	197	4	416012	416013	416014	416015	416016	416017	416018	417012	417013	417014	417015	417016	417017	417018	418012	418013	418014	418015	418016	418017	418018	6.1598
299	71	172	179	197	4	424009	424010	424011	424012	424013	424014	424015	425009	425010	425011	425012	425013	425014	425015	426009	426010	426011	426012	426013	426014	426015	4.92784
299	71	172	179	197	4	447012	447013	447014	447015	447016	447017	447018	448012	448013	448014	448015	448016	448017	448018	449012	449013	449014	449015	449016	449017	449018	7.39176
299	71	172	179	197	4	417010	417011	417012	417013	417014	417015	417016	418010	418011	418012	418013	418014	418015	418016	419010	419011	419012	419013	419014	419015	419016	6.1598
300	72	172	182	198	4	443007	443008	443009	443010	443011	443012	443013	444007	444008	444009	444010	444011	444012	444013	445007	445008	445009	445010	445011	445012	445013	6.1598
300	72	172	182	198	4	436007	436008	436009	436010	436011	436012	436013	437007	437008	437009	437010	437011	437012	437013	438007	438008	438009	438010	438011	438012	438013	4.92784
300	72	172	182	198	4	417012	417013	417014	417015	417016	417017	417018	418012	418013	418014	418015	418016	418017	418018	419012	419013	419014	419015	419016	419017	419018	6.1598
301	73	172	182	198	4	455013	455014	455015	455016	455017	455018	455019	456013	456014	456015	456016	456017	456018	456019	457013	457014	457015	457016	457017	457018	457019	7.39176
301	73	172	182	198	4	418010	418011	418012	418013	418014	418015	418016	419010	419011	419012	419013	419014	419015	419016	420010	420011	420012	420013	420014	420015	420016	6.1598
301	73	172	182	198	4	433007	433008	433009	433010	433011	433012	433013	434007	434008	434009	434010	434011	434012	434013	435007	435008	435009	435010	435011	435012	435013	4.92784
302	74	172	182	198	4	454007	454008	454009	454010	454011	454012	454013	455007	455008	455009	455010	455011	455012	455013	456007	456008	456009	456010	456011	456012	456013	7.39176
302	74	172	182	198	4	418011	418012	418013	418014	418015	418016	418017	419011	419012	419013	419014	419015	419016	419017	420011	420012	420013	420014	420015	420016	420017	6.1598
302	74	172	182	198	4	427998	427999	428000	428001	428002	428003	428004	428998	428999	429000	429001	429002	429003	429004	429998	429999	430000	430001	430002	430003	430004	4.92784
303	75	170	178	194	4	418012	418013	418014	418015	418016	418017	418018	419012	419013	419014	419015	419016	419017	419018	420012	420013	420014	420015	420016	420017	420018	6.1598
303	75	170	178	194	4	435002	435003	435004	435005	435006	435007	435008	436002	436003	436004	436005	436006	436007	436008	437002	437003	437004	437005	437006	437007	437008	6.1598
303	75	170	178	194	4	454998	454999	455000	455001	455002	455003	455004	455998	455999	456000	456001	456002	456003	456004	456998	456999	457000	457001	457002	457003	457004	7.39176
304	76	170	178	194	4	419010	419011	419012	419013	419014	419015	419016	420010	420011	420012	420013	420014	420015	420016	421010	421011	421012	421013	421014	421015	421016	6.1598
304	76	170	178	194	4	423000	423001	423002	423003	423004	423005	423006	424000	424001	424002	424003	424004	424005	424006	425000	425001	425002	425003	425004	425005	425006	4.92784
304	76	170	178	194	4	454999	455000	455001	455002	455003	455004	455005	455999	456000	456001	456002	456003	456004	456005	456999	457000	457001	457002	457003	457004	457005	6.1598
305	77	170	178	194	4	438001	438002	438003	438004	438005	438006	438007	439001	439002	439003	439004	439005	439006	439007	440001	440002	440003	440004	440005	440006	440007	6.1598
305	77	170	178	194	4	419011	419012	419013	419014	419015	419016	419017	420011	420012	420013	420014	420015	420016	420017	421011	421012	421013	421014	421015	421016	421017	6.1598
305	77	170	178	194	4	440999	441000	441001	441002	441003	441004	441005	441999	442000	442001	442002	442003	442004	442005	442999	443000	443001	443002	443003	443004	443005	6.1598
332	90	167	181	205	5	53007	53008	53009	53010	53011	53012	53013	54007	54008	54009	54010	54011	54012	54013	55007	55008	55009	55010	55011	55012	55013	6.26713
332	90	167	181	205	5	558002	558003	558004	558005	558006	558007	558008	559002	559003	559004	559005	559006	559007	559008	560002	560003	560004	560005	560006	560007	560008	6.26713
332	90	167	181	205	5	526016	526017	526018	526019	526020	526021	526022	527016	527017	527018	527019	527020	527021	527022	528016	528017	528018	528019	528020	528021	528022	6.26713
333	90	167	182	195	5	549016	549017	549018	549019	549020	549021	549022	550016	550017	550018	550019	550020	550021	550022	551016	551017	551018	551019	551020	551021	551022	6.26713
333	90	167	182	195	5	54006	54007	54008	54009	54010	54011	54012	55006	55007	55008	55009	55010	55011	55012	56006	56007	56008	56009	56010	56011	56012	4.70035
333	90	167	182	195	5	527008	527009	527010	527011	527012	527013	527014	528008	528009	528010	528011	528012	528013	528014	529008	529009	529010	529011	529012	529013	529014	6.26713
334	91	167	181	205	5	54007	54008	54009	54010	54011	54012	54013	55007	55008	55009	55010	55011	55012	55013	56007	56008	56009	56010	56011	56012	56013	6.26713
334	91	167	181	205	5	543012	543013	543014	543015	543016	543017	543018	544012	544013	544014	544015	544016	544017	544018	545012	545013	545014	545015	545016	545017	545018	6.26713
334	91	167	181	205	5	520008	520009	520010	520011	520012	520013	520014	521008	521009	521010	521011	521012	521013	521014	522008	522009	522010	522011	522012	522013	522014	6.26713
335	91	167	182	195	5	531004	531005	531006	531007	531008	531009	531010	532004	532005	532006	532007	532008	532009	532010	533004	533005	533006	533007	533008	533009	533010	6.26713
335	91	167	182	195	5	550005	550006	550007	550008	550009	550010	550011	551005	551006	551007	551008	551009	551010	551011	552005	552006	552007	552008	552009	552010	552011	6.26713
335	91	167	182	195	5	55005	55006	55007	55008	55009	55010	55011	56005	56006	56007	56008	56009	56010	56011	57005	57006	57007	57008	57009	57010	57011	6.26713
336	92	167	181	205	5	55006	55007	55008	55009	55010	55011	55012	56006	56007	56008	56009	56010	56011	56012	57006	57007	57008	57009	57010	57011	57012	6.26713
336	92	167	181	205	5	528006	528007	528008	528009	528010	528011	528012	529006	529007	529008	529009	529010	529011	529012	530006	530007	530008	530009	530010	530011	530012	6.26713
336	92	167	181	205	5	546001	546002	546003	546004	546005	546006	546007	547001	547002	547003	547004	547005	547006	547007	548001	548002	548003	548004	548005	548006	548007	6.26713
337	92	167	182	195	5	55007	55008	55009	55010	55011	55012	55013	56007	56008	56009	56010	56011	56012	56013	57007	57008	57009	57010	57011	57012	57013	6.26713
337	92	167	182	195	5	539000	539001	539002	539003	539004	539005	539006	540000	540001	540002	540003	540004	540005	540006	541000	541001	541002	541003	541004	541005	541006	7.83391
337	92	167	182	195	5	541004	541005	541006	541007	541008	541009	541010	542004	542005	542006	542007	542008	542009	542010	543004	543005	543006	543007	543008	543009	543010	6.26713
338	93	167	181	205	5	56005	56006	56007	56008	56009	56010	56011	57005	57006	57007	57008	57009	57010	57011	58005	58006	58007	58008	58009	58010	58011	6.26713
338	93	167	181	205	5	523010	523011	523012	523013	523014	523015	523016	524010	524011	524012	524013	524014	524015	524016	525010	525011	525012	525013	525014	525015	525016	6.26713
338	93	167	181	205	5	552014	552015	552016	552017	552018	552019	552020	553014	553015	553016	553017	553018	553019	553020	554014	554015	554016	554017	554018	554019	554020	6.26713
339	93	167	182	195	5	56006	56007	56008	56009	56010	56011	56012	57006	57007	57008	57009	57010	57011	57012	58006	58007	58008	58009	58010	58011	58012	6.26713
339	93	167	182	195	5	556012	556013	556014	556015	556016	556017	556018	557012	557013	557014	557015	557016	557017	557018	558012	558013	558014	558015	558016	558017	558018	6.26713
339	93	167	182	195	5	525003	525004	525005	525006	525007	525008	525009	526003	526004	526005	526006	526007	526008	526009	527003	527004	527005	527006	527007	527008	527009	6.26713
340	94	167	181	205	5	525009	525010	525011	525012	525013	525014	525015	526009	526010	526011	526012	526013	526014	526015	527009	527010	527011	527012	527013	527014	527015	6.26713
340	94	167	181	205	5	553999	554000	554001	554002	554003	554004	554005	554999	555000	555001	555002	555003	555004	555005	555999	556000	556001	556002	556003	556004	556005	6.26713
340	94	167	181	205	5	56007	56008	56009	56010	56011	56012	56013	57007	57008	57009	57010	57011	57012	57013	58007	58008	58009	58010	58011	58012	58013	6.26713
341	94	167	182	195	5	57006	57007	57008	57009	57010	57011	57012	58006	58007	58008	58009	58010	58011	58012	59006	59007	59008	59009	59010	59011	59012	7.83391
341	94	167	182	195	5	546010	546011	546012	546013	546014	546015	546016	547010	547011	547012	547013	547014	547015	547016	548010	548011	548012	548013	548014	548015	548016	6.26713
341	94	167	182	195	5	528015	528016	528017	528018	528019	528020	528021	529015	529016	529017	529018	529019	529020	529021	530015	530016	530017	530018	530019	530020	530021	6.26713
342	95	167	181	205	5	521014	521015	521016	521017	521018	521019	521020	522014	522015	522016	522017	522018	522019	522020	523014	523015	523016	523017	523018	523019	523020	6.26713
342	95	167	181	205	5	556003	556004	556005	556006	556007	556008	556009	557003	557004	557005	557006	557007	557008	557009	558003	558004	558005	558006	558007	558008	558009	6.26713
342	95	167	181	205	5	57007	57008	57009	57010	57011	57012	57013	58007	58008	58009	58010	58011	58012	58013	59007	59008	59009	59010	59011	59012	59013	7.83391
343	95	167	179	206	5	525015	525016	525017	525018	525019	525020	525021	526015	526016	526017	526018	526019	526020	526021	527015	527016	527017	527018	527019	527020	527021	6.26713
343	95	167	179	206	5	58005	58006	58007	58008	58009	58010	58011	59005	59006	59007	59008	59009	59010	59011	510005	510006	510007	510008	510009	510010	510011	6.26713
343	95	167	179	206	5	546011	546012	546013	546014	546015	546016	546017	547011	547012	547013	547014	547015	547016	547017	548011	548012	548013	548014	548015	548016	548017	6.26713
344	96	167	181	205	5	556010	556011	556012	556013	556014	556015	556016	557010	557011	557012	557013	557014	557015	557016	558010	558011	558012	558013	558014	558015	558016	6.26713
344	96	167	181	205	5	58006	58007	58008	58009	58010	58011	58012	59006	59007	59008	59009	59010	59011	59012	510006	510007	510008	510009	510010	510011	510012	7.83391
344	96	167	181	205	5	528005	528006	528007	528008	528009	528010	528011	529005	529006	529007	529008	529009	529010	529011	530005	530006	530007	530008	530009	530010	530011	7.83391
345	96	167	179	206	5	539006	539007	539008	539009	539010	539011	539012	540006	540007	540008	540009	540010	540011	540012	541006	541007	541008	541009	541010	541011	541012	6.26713
345	96	167	179	206	5	541012	541013	541014	541015	541016	541017	541018	542012	542013	542014	542015	542016	542017	542018	543012	543013	543014	543015	543016	543017	543018	6.26713
345	96	167	179	206	5	59005	59006	59007	59008	59009	59010	59011	510005	510006	510007	510008	510009	510010	510011	511005	511006	511007	511008	511009	511010	511011	6.26713
346	97	167	181	205	5	544006	544007	544008	544009	544010	544011	544012	545006	545007	545008	545009	545010	545011	545012	546006	546007	546008	546009	546010	546011	546012	6.26713
346	97	167	181	205	5	59006	59007	59008	59009	59010	59011	59012	510006	510007	510008	510009	510010	510011	510012	511006	511007	511008	511009	511010	511011	511012	6.26713
346	97	167	181	205	5	533001	533002	533003	533004	533005	533006	533007	534001	534002	534003	534004	534005	534006	534007	535001	535002	535003	535004	535005	535006	535007	6.26713
347	97	167	179	206	5	540014	540015	540016	540017	540018	540019	540020	541014	541015	541016	541017	541018	541019	541020	542014	542015	542016	542017	542018	542019	542020	6.26713
347	97	167	179	206	5	59007	59008	59009	59010	59011	59012	59013	510007	510008	510009	510010	510011	510012	510013	511007	511008	511009	511010	511011	511012	511013	6.26713
347	97	167	179	206	5	530015	530016	530017	530018	530019	530020	530021	531015	531016	531017	531018	531019	531020	531021	532015	532016	532017	532018	532019	532020	532021	6.26713
348	98	167	179	206	5	541005	541006	541007	541008	541009	541010	541011	542005	542006	542007	542008	542009	542010	542011	543005	543006	543007	543008	543009	543010	543011	6.26713
348	98	167	179	206	5	520016	520017	520018	520019	520020	520021	520022	521016	521017	521018	521019	521020	521021	521022	522016	522017	522018	522019	522020	522021	522022	6.26713
348	98	167	179	206	5	510005	510006	510007	510008	510009	510010	510011	511005	511006	511007	511008	511009	511010	511011	512005	512006	512007	512008	512009	512010	512011	7.83391
349	99	167	181	205	5	558015	558016	558017	558018	558019	558020	558021	559015	559016	559017	559018	559019	559020	559021	560015	560016	560017	560018	560019	560020	560021	6.26713
349	99	167	181	205	5	535009	535010	535011	535012	535013	535014	535015	536009	536010	536011	536012	536013	536014	536015	537009	537010	537011	537012	537013	537014	537015	6.26713
349	99	167	181	205	5	510006	510007	510008	510009	510010	510011	510012	511006	511007	511008	511009	511010	511011	511012	512006	512007	512008	512009	512010	512011	512012	6.26713
350	99	167	179	206	5	548009	548010	548011	548012	548013	548014	548015	549009	549010	549011	549012	549013	549014	549015	550009	550010	550011	550012	550013	550014	550015	6.26713
350	99	167	179	206	5	510007	510008	510009	510010	510011	510012	510013	511007	511008	511009	511010	511011	511012	511013	512007	512008	512009	512010	512011	512012	512013	6.26713
350	99	167	179	206	5	530000	530001	530002	530003	530004	530005	530006	531000	531001	531002	531003	531004	531005	531006	532000	532001	532002	532003	532004	532005	532006	6.26713
351	100	167	181	205	5	521008	521009	521010	521011	521012	521013	521014	522008	522009	522010	522011	522012	522013	522014	523008	523009	523010	523011	523012	523013	523014	7.83391
351	100	167	181	205	5	550009	550010	550011	550012	550013	550014	550015	551009	551010	551011	551012	551013	551014	551015	552009	552010	552011	552012	552013	552014	552015	6.26713
351	100	167	181	205	5	511005	511006	511007	511008	511009	511010	511011	512005	512006	512007	512008	512009	512010	512011	513005	513006	513007	513008	513009	513010	513011	9.4007
352	101	167	181	205	5	541008	541009	541010	541011	541012	541013	541014	542008	542009	542010	542011	542012	542013	542014	543008	543009	543010	543011	543012	543013	543014	6.26713
352	101	167	181	205	5	529001	529002	529003	529004	529005	529006	529007	530001	530002	530003	530004	530005	530006	530007	531001	531002	531003	531004	531005	531006	531007	6.26713
352	101	167	181	205	5	511006	511007	511008	511009	511010	511011	511012	512006	512007	512008	512009	512010	512011	512012	513006	513007	513008	513009	513010	513011	513012	7.83391
353	101	168	181	207	5	512006	512007	512008	512009	512010	512011	512012	513006	513007	513008	513009	513010	513011	513012	514006	514007	514008	514009	514010	514011	514012	6.26713
353	101	168	181	207	5	539002	539003	539004	539005	539006	539007	539008	540002	540003	540004	540005	540006	540007	540008	541002	541003	541004	541005	541006	541007	541008	6.26713
353	101	168	181	207	5	557013	557014	557015	557016	557017	557018	557019	558013	558014	558015	558016	558017	558018	558019	559013	559014	559015	559016	559017	559018	559019	6.26713
354	102	167	181	205	5	512007	512008	512009	512010	512011	512012	512013	513007	513008	513009	513010	513011	513012	513013	514007	514008	514009	514010	514011	514012	514013	6.26713
354	102	167	181	205	5	540006	540007	540008	540009	540010	540011	540012	541006	541007	541008	541009	541010	541011	541012	542006	542007	542008	542009	542010	542011	542012	6.26713
354	102	167	181	205	5	521011	521012	521013	521014	521015	521016	521017	522011	522012	522013	522014	522015	522016	522017	523011	523012	523013	523014	523015	523016	523017	6.26713
355	102	168	181	207	5	547012	547013	547014	547015	547016	547017	547018	548012	548013	548014	548015	548016	548017	548018	549012	549013	549014	549015	549016	549017	549018	6.26713
355	102	168	181	207	5	524014	524015	524016	524017	524018	524019	524020	525014	525015	525016	525017	525018	525019	525020	526014	526015	526016	526017	526018	526019	526020	6.26713
355	102	168	181	207	5	513005	513006	513007	513008	513009	513010	513011	514005	514006	514007	514008	514009	514010	514011	515005	515006	515007	515008	515009	515010	515011	6.26713
356	103	168	181	207	5	545008	545009	545010	545011	545012	545013	545014	546008	546009	546010	546011	546012	546013	546014	547008	547009	547010	547011	547012	547013	547014	6.26713
356	103	168	181	207	5	537011	537012	537013	537014	537015	537016	537017	538011	538012	538013	538014	538015	538016	538017	539011	539012	539013	539014	539015	539016	539017	6.26713
356	103	168	181	207	5	513006	513007	513008	513009	513010	513011	513012	514006	514007	514008	514009	514010	514011	514012	515006	515007	515008	515009	515010	515011	515012	6.26713
357	104	167	181	205	5	549999	550000	550001	550002	550003	550004	550005	550999	551000	551001	551002	551003	551004	551005	551999	552000	552001	552002	552003	552004	552005	6.26713
357	104	167	181	205	5	527011	527012	527013	527014	527015	527016	527017	528011	528012	528013	528014	528015	528016	528017	529011	529012	529013	529014	529015	529016	529017	6.26713
357	104	167	181	205	5	513007	513008	513009	513010	513011	513012	513013	514007	514008	514009	514010	514011	514012	514013	515007	515008	515009	515010	515011	515012	515013	6.26713
358	104	168	181	207	5	514006	514007	514008	514009	514010	514011	514012	515006	515007	515008	515009	515010	515011	515012	516006	516007	516008	516009	516010	516011	516012	6.26713
358	104	168	181	207	5	520003	520004	520005	520006	520007	520008	520009	521003	521004	521005	521006	521007	521008	521009	522003	522004	522005	522006	522007	522008	522009	6.26713
358	104	168	181	207	5	542007	542008	542009	542010	542011	542012	542013	543007	543008	543009	543010	543011	543012	543013	544007	544008	544009	544010	544011	544012	544013	6.26713
359	105	167	180	208	5	514007	514008	514009	514010	514011	514012	514013	515007	515008	515009	515010	515011	515012	515013	516007	516008	516009	516010	516011	516012	516013	4.70035
359	105	167	180	208	5	547007	547008	547009	547010	547011	547012	547013	548007	548008	548009	548010	548011	548012	548013	549007	549008	549009	549010	549011	549012	549013	6.26713
359	105	167	180	208	5	520005	520006	520007	520008	520009	520010	520011	521005	521006	521007	521008	521009	521010	521011	522005	522006	522007	522008	522009	522010	522011	4.70035
360	105	168	181	207	5	515005	515006	515007	515008	515009	515010	515011	516005	516006	516007	516008	516009	516010	516011	517005	517006	517007	517008	517009	517010	517011	4.70035
360	105	168	181	207	5	536012	536013	536014	536015	536016	536017	536018	537012	537013	537014	537015	537016	537017	537018	538012	538013	538014	538015	538016	538017	538018	6.26713
360	105	168	181	207	5	548014	548015	548016	548017	548018	548019	548020	549014	549015	549016	549017	549018	549019	549020	550014	550015	550016	550017	550018	550019	550020	4.70035
361	106	167	180	208	5	515006	515007	515008	515009	515010	515011	515012	516006	516007	516008	516009	516010	516011	516012	517006	517007	517008	517009	517010	517011	517012	6.26713
361	106	167	180	208	5	520011	520012	520013	520014	520015	520016	520017	521011	521012	521013	521014	521015	521016	521017	522011	522012	522013	522014	522015	522016	522017	6.26713
361	106	167	180	208	5	547009	547010	547011	547012	547013	547014	547015	548009	548010	548011	548012	548013	548014	548015	549009	549010	549011	549012	549013	549014	549015	6.26713
362	106	168	181	207	5	523007	523008	523009	523010	523011	523012	523013	524007	524008	524009	524010	524011	524012	524013	525007	525008	525009	525010	525011	525012	525013	6.26713
362	106	168	181	207	5	515007	515008	515009	515010	515011	515012	515013	516007	516008	516009	516010	516011	516012	516013	517007	517008	517009	517010	517011	517012	517013	6.26713
362	106	168	181	207	5	557014	557015	557016	557017	557018	557019	557020	558014	558015	558016	558017	558018	558019	558020	559014	559015	559016	559017	559018	559019	559020	6.26713
363	107	167	180	208	5	549013	549014	549015	549016	549017	549018	549019	550013	550014	550015	550016	550017	550018	550019	551013	551014	551015	551016	551017	551018	551019	6.26713
363	107	167	180	208	5	524006	524007	524008	524009	524010	524011	524012	525006	525007	525008	525009	525010	525011	525012	526006	526007	526008	526009	526010	526011	526012	6.26713
363	107	167	180	208	5	516005	516006	516007	516008	516009	516010	516011	517005	517006	517007	517008	517009	517010	517011	518005	518006	518007	518008	518009	518010	518011	6.26713
364	107	168	181	207	5	544003	544004	544005	544006	544007	544008	544009	545003	545004	545005	545006	545007	545008	545009	546003	546004	546005	546006	546007	546008	546009	6.26713
364	107	168	181	207	5	522000	522001	522002	522003	522004	522005	522006	523000	523001	523002	523003	523004	523005	523006	524000	524001	524002	524003	524004	524005	524006	6.26713
364	107	168	181	207	5	516006	516007	516008	516009	516010	516011	516012	517006	517007	517008	517009	517010	517011	517012	518006	518007	518008	518009	518010	518011	518012	6.26713
365	108	167	180	208	5	516007	516008	516009	516010	516011	516012	516013	517007	517008	517009	517010	517011	517012	517013	518007	518008	518009	518010	518011	518012	518013	6.26713
365	108	167	180	208	5	538004	538005	538006	538007	538008	538009	538010	539004	539005	539006	539007	539008	539009	539010	540004	540005	540006	540007	540008	540009	540010	7.83391
365	108	167	180	208	5	550015	550016	550017	550018	550019	550020	550021	551015	551016	551017	551018	551019	551020	551021	552015	552016	552017	552018	552019	552020	552021	6.26713
366	108	168	181	207	5	540013	540014	540015	540016	540017	540018	540019	541013	541014	541015	541016	541017	541018	541019	542013	542014	542015	542016	542017	542018	542019	6.26713
366	108	168	181	207	5	523009	523010	523011	523012	523013	523014	523015	524009	524010	524011	524012	524013	524014	524015	525009	525010	525011	525012	525013	525014	525015	7.83391
366	108	168	181	207	5	517005	517006	517007	517008	517009	517010	517011	518005	518006	518007	518008	518009	518010	518011	519005	519006	519007	519008	519009	519010	519011	6.26713
367	109	167	180	208	5	517006	517007	517008	517009	517010	517011	517012	518006	518007	518008	518009	518010	518011	518012	519006	519007	519008	519009	519010	519011	519012	6.26713
367	109	167	180	208	5	540008	540009	540010	540011	540012	540013	540014	541008	541009	541010	541011	541012	541013	541014	542008	542009	542010	542011	542012	542013	542014	6.26713
367	109	167	180	208	5	520014	520015	520016	520017	520018	520019	520020	521014	521015	521016	521017	521018	521019	521020	522014	522015	522016	522017	522018	522019	522020	6.26713
368	110	167	178	209	5	521009	521010	521011	521012	521013	521014	521015	522009	522010	522011	522012	522013	522014	522015	523009	523010	523011	523012	523013	523014	523015	6.26713
368	110	167	178	209	5	517007	517008	517009	517010	517011	517012	517013	518007	518008	518009	518010	518011	518012	518013	519007	519008	519009	519010	519011	519012	519013	4.70035
368	110	167	178	209	5	541009	541010	541011	541012	541013	541014	541015	542009	542010	542011	542012	542013	542014	542015	543009	543010	543011	543012	543013	543014	543015	6.26713
369	110	168	181	207	5	545001	545002	545003	545004	545005	545006	545007	546001	546002	546003	546004	546005	546006	546007	547001	547002	547003	547004	547005	547006	547007	6.26713
369	110	168	181	207	5	522003	522004	522005	522006	522007	522008	522009	523003	523004	523005	523006	523007	523008	523009	524003	524004	524005	524006	524007	524008	524009	6.26713
369	110	168	181	207	5	518005	518006	518007	518008	518009	518010	518011	519005	519006	519007	519008	519009	519010	519011	520005	520006	520007	520008	520009	520010	520011	6.26713
370	111	167	178	209	5	518006	518007	518008	518009	518010	518011	518012	519006	519007	519008	519009	519010	519011	519012	520006	520007	520008	520009	520010	520011	520012	6.26713
370	111	167	178	209	5	523000	523001	523002	523003	523004	523005	523006	524000	524001	524002	524003	524004	524005	524006	525000	525001	525002	525003	525004	525005	525006	6.26713
370	111	167	178	209	5	553009	553010	553011	553012	553013	553014	553015	554009	554010	554011	554012	554013	554014	554015	555009	555010	555011	555012	555013	555014	555015	6.26713
371	112	167	178	209	5	547008	547009	547010	547011	547012	547013	547014	548008	548009	548010	548011	548012	548013	548014	549008	549009	549010	549011	549012	549013	549014	6.26713
371	112	167	178	209	5	532001	532002	532003	532004	532005	532006	532007	533001	533002	533003	533004	533005	533006	533007	534001	534002	534003	534004	534005	534006	534007	6.26713
371	112	167	178	209	5	518007	518008	518009	518010	518011	518012	518013	519007	519008	519009	519010	519011	519012	519013	520007	520008	520009	520010	520011	520012	520013	4.70035
372	112	168	181	207	5	519005	519006	519007	519008	519009	519010	519011	520005	520006	520007	520008	520009	520010	520011	521005	521006	521007	521008	521009	521010	521011	4.70035
372	112	168	181	207	5	549014	549015	549016	549017	549018	549019	549020	550014	550015	550016	550017	550018	550019	550020	551014	551015	551016	551017	551018	551019	551020	6.26713
372	112	168	181	207	5	527004	527005	527006	527007	527008	527009	527010	528004	528005	528006	528007	528008	528009	528010	529004	529005	529006	529007	529008	529009	529010	6.26713
373	113	168	167	210	5	555009	555010	555011	555012	555013	555014	555015	556009	556010	556011	556012	556013	556014	556015	557009	557010	557011	557012	557013	557014	557015	6.26713
373	113	168	167	210	5	526009	526010	526011	526012	526013	526014	526015	527009	527010	527011	527012	527013	527014	527015	528009	528010	528011	528012	528013	528014	528015	6.26713
373	113	168	167	210	5	519006	519007	519008	519009	519010	519011	519012	520006	520007	520008	520009	520010	520011	520012	521006	521007	521008	521009	521010	521011	521012	6.26713
374	113	168	181	207	5	554003	554004	554005	554006	554007	554008	554009	555003	555004	555005	555006	555007	555008	555009	556003	556004	556005	556006	556007	556008	556009	6.26713
374	113	168	181	207	5	519007	519008	519009	519010	519011	519012	519013	520007	520008	520009	520010	520011	520012	520013	521007	521008	521009	521010	521011	521012	521013	6.26713
374	113	168	181	207	5	538009	538010	538011	538012	538013	538014	538015	539009	539010	539011	539012	539013	539014	539015	540009	540010	540011	540012	540013	540014	540015	6.26713
375	114	168	181	207	5	525011	525012	525013	525014	525015	525016	525017	526011	526012	526013	526014	526015	526016	526017	527011	527012	527013	527014	527015	527016	527017	6.26713
375	114	168	181	207	5	550004	550005	550006	550007	550008	550009	550010	551004	551005	551006	551007	551008	551009	551010	552004	552005	552006	552007	552008	552009	552010	6.26713
375	114	168	181	207	5	58	59	510	511	512	513	514	51008	51009	51010	51011	51012	51013	51014	52008	52009	52010	52011	52012	52013	52014	6.26713
376	115	168	181	207	5	59	510	511	512	513	514	515	51009	51010	51011	51012	51013	51014	51015	52009	52010	52011	52012	52013	52014	52015	6.26713
376	115	168	181	207	5	534004	534005	534006	534007	534008	534009	534010	535004	535005	535006	535007	535008	535009	535010	536004	536005	536006	536007	536008	536009	536010	6.26713
376	115	168	181	207	5	541011	541012	541013	541014	541015	541016	541017	542011	542012	542013	542014	542015	542016	542017	543011	543012	543013	543014	543015	543016	543017	6.26713
377	116	168	181	207	5	510	511	512	513	514	515	516	51010	51011	51012	51013	51014	51015	51016	52010	52011	52012	52013	52014	52015	52016	6.26713
377	116	168	181	207	5	555013	555014	555015	555016	555017	555018	555019	556013	556014	556015	556016	556017	556018	556019	557013	557014	557015	557016	557017	557018	557019	6.26713
377	116	168	181	207	5	521010	521011	521012	521013	521014	521015	521016	522010	522011	522012	522013	522014	522015	522016	523010	523011	523012	523013	523014	523015	523016	6.26713
378	117	168	181	207	5	521004	521005	521006	521007	521008	521009	521010	522004	522005	522006	522007	522008	522009	522010	523004	523005	523006	523007	523008	523009	523010	6.26713
378	117	168	181	207	5	559011	559012	559013	559014	559015	559016	559017	560011	560012	560013	560014	560015	560016	560017	561011	561012	561013	561014	561015	561016	561017	6.26713
378	117	168	181	207	5	51008	51009	51010	51011	51012	51013	51014	52008	52009	52010	52011	52012	52013	52014	53008	53009	53010	53011	53012	53013	53014	6.26713
379	118	167	182	195	5	522004	522005	522006	522007	522008	522009	522010	523004	523005	523006	523007	523008	523009	523010	524004	524005	524006	524007	524008	524009	524010	6.26713
379	118	167	182	195	5	51009	51010	51011	51012	51013	51014	51015	52009	52010	52011	52012	52013	52014	52015	53009	53010	53011	53012	53013	53014	53015	4.70035
379	118	167	182	195	5	559013	559014	559015	559016	559017	559018	559019	560013	560014	560015	560016	560017	560018	560019	561013	561014	561015	561016	561017	561018	561019	6.26713
380	119	167	182	195	5	540015	540016	540017	540018	540019	540020	540021	541015	541016	541017	541018	541019	541020	541021	542015	542016	542017	542018	542019	542020	542021	6.26713
380	119	167	182	195	5	520000	520001	520002	520003	520004	520005	520006	521000	521001	521002	521003	521004	521005	521006	522000	522001	522002	522003	522004	522005	522006	6.26713
380	119	167	182	195	5	51010	51011	51012	51013	51014	51015	51016	52010	52011	52012	52013	52014	52015	52016	53010	53011	53012	53013	53014	53015	53016	6.26713
381	120	167	182	195	5	532004	532005	532006	532007	532008	532009	532010	533004	533005	533006	533007	533008	533009	533010	534004	534005	534006	534007	534008	534009	534010	6.26713
381	120	167	182	195	5	52009	52010	52011	52012	52013	52014	52015	53009	53010	53011	53012	53013	53014	53015	54009	54010	54011	54012	54013	54014	54015	6.26713
381	120	167	182	195	5	544010	544011	544012	544013	544014	544015	544016	545010	545011	545012	545013	545014	545015	545016	546010	546011	546012	546013	546014	546015	546016	6.26713
382	121	168	167	210	5	533003	533004	533005	533006	533007	533008	533009	534003	534004	534005	534006	534007	534008	534009	535003	535004	535005	535006	535007	535008	535009	7.83391
382	121	168	167	210	5	559014	559015	559016	559017	559018	559019	559020	560014	560015	560016	560017	560018	560019	560020	561014	561015	561016	561017	561018	561019	561020	6.26713
382	121	168	167	210	5	52010	52011	52012	52013	52014	52015	52016	53010	53011	53012	53013	53014	53015	53016	54010	54011	54012	54013	54014	54015	54016	6.26713
383	121	167	182	195	5	556001	556002	556003	556004	556005	556006	556007	557001	557002	557003	557004	557005	557006	557007	558001	558002	558003	558004	558005	558006	558007	6.26713
383	121	167	182	195	5	53008	53009	53010	53011	53012	53013	53014	54008	54009	54010	54011	54012	54013	54014	55008	55009	55010	55011	55012	55013	55014	4.70035
383	121	167	182	195	5	537999	538000	538001	538002	538003	538004	538005	538999	539000	539001	539002	539003	539004	539005	539999	540000	540001	540002	540003	540004	540005	6.26713
384	122	167	182	195	5	53009	53010	53011	53012	53013	53014	53015	54009	54010	54011	54012	54013	54014	54015	55009	55010	55011	55012	55013	55014	55015	6.26713
384	122	167	182	195	5	556011	556012	556013	556014	556015	556016	556017	557011	557012	557013	557014	557015	557016	557017	558011	558012	558013	558014	558015	558016	558017	7.83391
384	122	167	182	195	5	534002	534003	534004	534005	534006	534007	534008	535002	535003	535004	535005	535006	535007	535008	536002	536003	536004	536005	536006	536007	536008	7.83391
385	123	168	167	210	5	548006	548007	548008	548009	548010	548011	548012	549006	549007	549008	549009	549010	549011	549012	550006	550007	550008	550009	550010	550011	550012	6.26713
385	123	168	167	210	5	53010	53011	53012	53013	53014	53015	53016	54010	54011	54012	54013	54014	54015	54016	55010	55011	55012	55013	55014	55015	55016	4.70035
385	123	168	167	210	5	537013	537014	537015	537016	537017	537018	537019	538013	538014	538015	538016	538017	538018	538019	539013	539014	539015	539016	539017	539018	539019	6.26713
386	123	167	182	195	5	533009	533010	533011	533012	533013	533014	533015	534009	534010	534011	534012	534013	534014	534015	535009	535010	535011	535012	535013	535014	535015	4.70035
386	123	167	182	195	5	54008	54009	54010	54011	54012	54013	54014	55008	55009	55010	55011	55012	55013	55014	56008	56009	56010	56011	56012	56013	56014	4.70035
386	123	167	182	195	5	546007	546008	546009	546010	546011	546012	546013	547007	547008	547009	547010	547011	547012	547013	548007	548008	548009	548010	548011	548012	548013	6.26713
387	124	168	167	210	5	551001	551002	551003	551004	551005	551006	551007	552001	552002	552003	552004	552005	552006	552007	553001	553002	553003	553004	553005	553006	553007	6.26713
387	124	168	167	210	5	523006	523007	523008	523009	523010	523011	523012	524006	524007	524008	524009	524010	524011	524012	525006	525007	525008	525009	525010	525011	525012	6.26713
387	124	168	167	210	5	54009	54010	54011	54012	54013	54014	54015	55009	55010	55011	55012	55013	55014	55015	56009	56010	56011	56012	56013	56014	56015	4.70035
388	124	167	182	195	5	552012	552013	552014	552015	552016	552017	552018	553012	553013	553014	553015	553016	553017	553018	554012	554013	554014	554015	554016	554017	554018	6.26713
388	124	167	182	195	5	529010	529011	529012	529013	529014	529015	529016	530010	530011	530012	530013	530014	530015	530016	531010	531011	531012	531013	531014	531015	531016	6.26713
388	124	167	182	195	5	54010	54011	54012	54013	54014	54015	54016	55010	55011	55012	55013	55014	55015	55016	56010	56011	56012	56013	56014	56015	56016	4.70035
389	125	167	182	195	5	530008	530009	530010	530011	530012	530013	530014	531008	531009	531010	531011	531012	531013	531014	532008	532009	532010	532011	532012	532013	532014	7.83391
389	125	167	182	195	5	555999	556000	556001	556002	556003	556004	556005	556999	557000	557001	557002	557003	557004	557005	557999	558000	558001	558002	558003	558004	558005	6.26713
389	125	167	182	195	5	55008	55009	55010	55011	55012	55013	55014	56008	56009	56010	56011	56012	56013	56014	57008	57009	57010	57011	57012	57013	57014	4.70035
390	126	168	167	210	5	533015	533016	533017	533018	533019	533020	533021	534015	534016	534017	534018	534019	534020	534021	535015	535016	535017	535018	535019	535020	535021	6.26713
390	126	168	167	210	5	546004	546005	546006	546007	546008	546009	546010	547004	547005	547006	547007	547008	547009	547010	548004	548005	548006	548007	548008	548009	548010	6.26713
390	126	168	167	210	5	55009	55010	55011	55012	55013	55014	55015	56009	56010	56011	56012	56013	56014	56015	57009	57010	57011	57012	57013	57014	57015	4.70035
391	126	167	182	195	5	527003	527004	527005	527006	527007	527008	527009	528003	528004	528005	528006	528007	528008	528009	529003	529004	529005	529006	529007	529008	529009	6.26713
391	126	167	182	195	5	546013	546014	546015	546016	546017	546018	546019	547013	547014	547015	547016	547017	547018	547019	548013	548014	548015	548016	548017	548018	548019	6.26713
391	126	167	182	195	5	55010	55011	55012	55013	55014	55015	55016	56010	56011	56012	56013	56014	56015	56016	57010	57011	57012	57013	57014	57015	57016	4.70035
392	127	168	167	210	5	534016	534017	534018	534019	534020	534021	534022	535016	535017	535018	535019	535020	535021	535022	536016	536017	536018	536019	536020	536021	536022	6.26713
392	127	168	167	210	5	546012	546013	546014	546015	546016	546017	546018	547012	547013	547014	547015	547016	547017	547018	548012	548013	548014	548015	548016	548017	548018	6.26713
392	127	168	167	210	5	56009	56010	56011	56012	56013	56014	56015	57009	57010	57011	57012	57013	57014	57015	58009	58010	58011	58012	58013	58014	58015	4.70035
393	127	167	179	206	5	552013	552014	552015	552016	552017	552018	552019	553013	553014	553015	553016	553017	553018	553019	554013	554014	554015	554016	554017	554018	554019	6.26713
393	127	167	179	206	5	538003	538004	538005	538006	538007	538008	538009	539003	539004	539005	539006	539007	539008	539009	540003	540004	540005	540006	540007	540008	540009	6.26713
393	127	167	179	206	5	56010	56011	56012	56013	56014	56015	56016	57010	57011	57012	57013	57014	57015	57016	58010	58011	58012	58013	58014	58015	58016	6.26713
394	128	168	167	210	5	551005	551006	551007	551008	551009	551010	551011	552005	552006	552007	552008	552009	552010	552011	553005	553006	553007	553008	553009	553010	553011	6.26713
394	128	168	167	210	5	533010	533011	533012	533013	533014	533015	533016	534010	534011	534012	534013	534014	534015	534016	535010	535011	535012	535013	535014	535015	535016	6.26713
394	128	168	167	210	5	57008	57009	57010	57011	57012	57013	57014	58008	58009	58010	58011	58012	58013	58014	59008	59009	59010	59011	59012	59013	59014	6.26713
395	128	167	179	206	5	558000	558001	558002	558003	558004	558005	558006	559000	559001	559002	559003	559004	559005	559006	560000	560001	560002	560003	560004	560005	560006	6.26713
395	128	167	179	206	5	57009	57010	57011	57012	57013	57014	57015	58009	58010	58011	58012	58013	58014	58015	59009	59010	59011	59012	59013	59014	59015	6.26713
395	128	167	179	206	5	530007	530008	530009	530010	530011	530012	530013	531007	531008	531009	531010	531011	531012	531013	532007	532008	532009	532010	532011	532012	532013	7.83391
396	129	168	167	210	5	522002	522003	522004	522005	522006	522007	522008	523002	523003	523004	523005	523006	523007	523008	524002	524003	524004	524005	524006	524007	524008	6.26713
396	129	168	167	210	5	547002	547003	547004	547005	547006	547007	547008	548002	548003	548004	548005	548006	548007	548008	549002	549003	549004	549005	549006	549007	549008	7.83391
396	129	168	167	210	5	58008	58009	58010	58011	58012	58013	58014	59008	59009	59010	59011	59012	59013	59014	510008	510009	510010	510011	510012	510013	510014	6.26713
397	129	167	179	206	5	539012	539013	539014	539015	539016	539017	539018	540012	540013	540014	540015	540016	540017	540018	541012	541013	541014	541015	541016	541017	541018	6.26713
397	129	167	179	206	5	558001	558002	558003	558004	558005	558006	558007	559001	559002	559003	559004	559005	559006	559007	560001	560002	560003	560004	560005	560006	560007	6.26713
397	129	167	179	206	5	58009	58010	58011	58012	58013	58014	58015	59009	59010	59011	59012	59013	59014	59015	510009	510010	510011	510012	510013	510014	510015	6.26713
398	130	167	179	206	5	59008	59009	59010	59011	59012	59013	59014	510008	510009	510010	510011	510012	510013	510014	511008	511009	511010	511011	511012	511013	511014	4.70035
398	130	167	179	206	5	537004	537005	537006	537007	537008	537009	537010	538004	538005	538006	538007	538008	538009	538010	539004	539005	539006	539007	539008	539009	539010	6.26713
398	130	167	179	206	5	550014	550015	550016	550017	550018	550019	550020	551014	551015	551016	551017	551018	551019	551020	552014	552015	552016	552017	552018	552019	552020	6.26713
399	131	168	167	210	5	524015	524016	524017	524018	524019	524020	524021	525015	525016	525017	525018	525019	525020	525021	526015	526016	526017	526018	526019	526020	526021	6.26713
399	131	168	167	210	5	59009	59010	59011	59012	59013	59014	59015	510009	510010	510011	510012	510013	510014	510015	511009	511010	511011	511012	511013	511014	511015	4.70035
399	131	168	167	210	5	544999	545000	545001	545002	545003	545004	545005	545999	546000	546001	546002	546003	546004	546005	546999	547000	547001	547002	547003	547004	547005	6.26713
400	131	167	179	206	5	59010	59011	59012	59013	59014	59015	59016	510010	510011	510012	510013	510014	510015	510016	511010	511011	511012	511013	511014	511015	511016	6.26713
400	131	167	179	206	5	526011	526012	526013	526014	526015	526016	526017	527011	527012	527013	527014	527015	527016	527017	528011	528012	528013	528014	528015	528016	528017	6.26713
400	131	167	179	206	5	549001	549002	549003	549004	549005	549006	549007	550001	550002	550003	550004	550005	550006	550007	551001	551002	551003	551004	551005	551006	551007	6.26713
401	132	167	178	209	5	510008	510009	510010	510011	510012	510013	510014	511008	511009	511010	511011	511012	511013	511014	512008	512009	512010	512011	512012	512013	512014	6.26713
401	132	167	178	209	5	533013	533014	533015	533016	533017	533018	533019	534013	534014	534015	534016	534017	534018	534019	535013	535014	535015	535016	535017	535018	535019	7.83391
401	132	167	178	209	5	559000	559001	559002	559003	559004	559005	559006	560000	560001	560002	560003	560004	560005	560006	561000	561001	561002	561003	561004	561005	561006	6.26713
402	132	167	180	208	5	556999	557000	557001	557002	557003	557004	557005	557999	558000	558001	558002	558003	558004	558005	558999	559000	559001	559002	559003	559004	559005	6.26713
402	132	167	180	208	5	510009	510010	510011	510012	510013	510014	510015	511009	511010	511011	511012	511013	511014	511015	512009	512010	512011	512012	512013	512014	512015	4.70035
402	132	167	180	208	5	532003	532004	532005	532006	532007	532008	532009	533003	533004	533005	533006	533007	533008	533009	534003	534004	534005	534006	534007	534008	534009	7.83391
403	133	167	178	209	5	510010	510011	510012	510013	510014	510015	510016	511010	511011	511012	511013	511014	511015	511016	512010	512011	512012	512013	512014	512015	512016	4.70035
403	133	167	178	209	5	551010	551011	551012	551013	551014	551015	551016	552010	552011	552012	552013	552014	552015	552016	553010	553011	553012	553013	553014	553015	553016	6.26713
403	133	167	178	209	5	525005	525006	525007	525008	525009	525010	525011	526005	526006	526007	526008	526009	526010	526011	527005	527006	527007	527008	527009	527010	527011	6.26713
404	133	167	180	208	5	538010	538011	538012	538013	538014	538015	538016	539010	539011	539012	539013	539014	539015	539016	540010	540011	540012	540013	540014	540015	540016	6.26713
404	133	167	180	208	5	554011	554012	554013	554014	554015	554016	554017	555011	555012	555013	555014	555015	555016	555017	556011	556012	556013	556014	556015	556016	556017	6.26713
404	133	167	180	208	5	511009	511010	511011	511012	511013	511014	511015	512009	512010	512011	512012	512013	512014	512015	513009	513010	513011	513012	513013	513014	513015	4.70035
405	134	167	178	209	5	511010	511011	511012	511013	511014	511015	511016	512010	512011	512012	512013	512014	512015	512016	513010	513011	513012	513013	513014	513015	513016	4.70035
405	134	167	178	209	5	549005	549006	549007	549008	549009	549010	549011	550005	550006	550007	550008	550009	550010	550011	551005	551006	551007	551008	551009	551010	551011	6.26713
405	134	167	178	209	5	535000	535001	535002	535003	535004	535005	535006	536000	536001	536002	536003	536004	536005	536006	537000	537001	537002	537003	537004	537005	537006	6.26713
406	134	167	180	208	5	521012	521013	521014	521015	521016	521017	521018	522012	522013	522014	522015	522016	522017	522018	523012	523013	523014	523015	523016	523017	523018	6.26713
406	134	167	180	208	5	543003	543004	543005	543006	543007	543008	543009	544003	544004	544005	544006	544007	544008	544009	545003	545004	545005	545006	545007	545008	545009	6.26713
406	134	167	180	208	5	512008	512009	512010	512011	512012	512013	512014	513008	513009	513010	513011	513012	513013	513014	514008	514009	514010	514011	514012	514013	514014	4.70035
407	135	167	178	209	5	512009	512010	512011	512012	512013	512014	512015	513009	513010	513011	513012	513013	513014	513015	514009	514010	514011	514012	514013	514014	514015	6.26713
407	135	167	178	209	5	519999	520000	520001	520002	520003	520004	520005	520999	521000	521001	521002	521003	521004	521005	521999	522000	522001	522002	522003	522004	522005	6.26713
407	135	167	178	209	5	543014	543015	543016	543017	543018	543019	543020	544014	544015	544016	544017	544018	544019	544020	545014	545015	545016	545017	545018	545019	545020	6.26713
408	135	167	180	208	5	535014	535015	535016	535017	535018	535019	535020	536014	536015	536016	536017	536018	536019	536020	537014	537015	537016	537017	537018	537019	537020	7.83391
408	135	167	180	208	5	513008	513009	513010	513011	513012	513013	513014	514008	514009	514010	514011	514012	514013	514014	515008	515009	515010	515011	515012	515013	515014	6.26713
408	135	167	180	208	5	558003	558004	558005	558006	558007	558008	558009	559003	559004	559005	559006	559007	559008	559009	560003	560004	560005	560006	560007	560008	560009	6.26713
409	136	168	167	210	5	521007	521008	521009	521010	521011	521012	521013	522007	522008	522009	522010	522011	522012	522013	523007	523008	523009	523010	523011	523012	523013	6.26713
409	136	168	167	210	5	543999	544000	544001	544002	544003	544004	544005	544999	545000	545001	545002	545003	545004	545005	545999	546000	546001	546002	546003	546004	546005	6.26713
409	136	168	167	210	5	513010	513011	513012	513013	513014	513015	513016	514010	514011	514012	514013	514014	514015	514016	515010	515011	515012	515013	515014	515015	515016	6.26713
410	137	168	167	210	5	530005	530006	530007	530008	530009	530010	530011	531005	531006	531007	531008	531009	531010	531011	532005	532006	532007	532008	532009	532010	532011	6.26713
410	137	168	167	210	5	514010	514011	514012	514013	514014	514015	514016	515010	515011	515012	515013	515014	515015	515016	516010	516011	516012	516013	516014	516015	516016	6.26713
410	137	168	167	210	5	547000	547001	547002	547003	547004	547005	547006	548000	548001	548002	548003	548004	548005	548006	549000	549001	549002	549003	549004	549005	549006	6.26713
411	137	167	178	209	5	554006	554007	554008	554009	554010	554011	554012	555006	555007	555008	555009	555010	555011	555012	556006	556007	556008	556009	556010	556011	556012	6.26713
411	137	167	178	209	5	532007	532008	532009	532010	532011	532012	532013	533007	533008	533009	533010	533011	533012	533013	534007	534008	534009	534010	534011	534012	534013	6.26713
411	137	167	178	209	5	515008	515009	515010	515011	515012	515013	515014	516008	516009	516010	516011	516012	516013	516014	517008	517009	517010	517011	517012	517013	517014	4.70035
412	138	168	167	211	5	552001	552002	552003	552004	552005	552006	552007	553001	553002	553003	553004	553005	553006	553007	554001	554002	554003	554004	554005	554006	554007	6.26713
412	138	168	167	211	5	515009	515010	515011	515012	515013	515014	515015	516009	516010	516011	516012	516013	516014	516015	517009	517010	517011	517012	517013	517014	517015	4.70035
412	138	168	167	211	5	520015	520016	520017	520018	520019	520020	520021	521015	521016	521017	521018	521019	521020	521021	522015	522016	522017	522018	522019	522020	522021	6.26713
413	138	168	167	210	5	536000	536001	536002	536003	536004	536005	536006	537000	537001	537002	537003	537004	537005	537006	538000	538001	538002	538003	538004	538005	538006	4.70035
413	138	168	167	210	5	515010	515011	515012	515013	515014	515015	515016	516010	516011	516012	516013	516014	516015	516016	517010	517011	517012	517013	517014	517015	517016	4.70035
413	138	168	167	210	5	552008	552009	552010	552011	552012	552013	552014	553008	553009	553010	553011	553012	553013	553014	554008	554009	554010	554011	554012	554013	554014	6.26713
414	139	168	167	211	5	516008	516009	516010	516011	516012	516013	516014	517008	517009	517010	517011	517012	517013	517014	518008	518009	518010	518011	518012	518013	518014	4.70035
414	139	168	167	211	5	541999	542000	542001	542002	542003	542004	542005	542999	543000	543001	543002	543003	543004	543005	543999	544000	544001	544002	544003	544004	544005	6.26713
414	139	168	167	211	5	527014	527015	527016	527017	527018	527019	527020	528014	528015	528016	528017	528018	528019	528020	529014	529015	529016	529017	529018	529019	529020	6.26713
415	139	168	167	210	5	516009	516010	516011	516012	516013	516014	516015	517009	517010	517011	517012	517013	517014	517015	518009	518010	518011	518012	518013	518014	518015	4.70035
415	139	168	167	210	5	535012	535013	535014	535015	535016	535017	535018	536012	536013	536014	536015	536016	536017	536018	537012	537013	537014	537015	537016	537017	537018	6.26713
415	139	168	167	210	5	550012	550013	550014	550015	550016	550017	550018	551012	551013	551014	551015	551016	551017	551018	552012	552013	552014	552015	552016	552017	552018	6.26713
416	140	168	167	211	5	520006	520007	520008	520009	520010	520011	520012	521006	521007	521008	521009	521010	521011	521012	522006	522007	522008	522009	522010	522011	522012	6.26713
416	140	168	167	211	5	541015	541016	541017	541018	541019	541020	541021	542015	542016	542017	542018	542019	542020	542021	543015	543016	543017	543018	543019	543020	543021	6.26713
416	140	168	167	211	5	516010	516011	516012	516013	516014	516015	516016	517010	517011	517012	517013	517014	517015	517016	518010	518011	518012	518013	518014	518015	518016	4.70035
417	140	168	167	210	5	540012	540013	540014	540015	540016	540017	540018	541012	541013	541014	541015	541016	541017	541018	542012	542013	542014	542015	542016	542017	542018	6.26713
417	140	168	167	210	5	528012	528013	528014	528015	528016	528017	528018	529012	529013	529014	529015	529016	529017	529018	530012	530013	530014	530015	530016	530017	530018	6.26713
417	140	168	167	210	5	517008	517009	517010	517011	517012	517013	517014	518008	518009	518010	518011	518012	518013	518014	519008	519009	519010	519011	519012	519013	519014	4.70035
418	141	168	167	211	5	554014	554015	554016	554017	554018	554019	554020	555014	555015	555016	555017	555018	555019	555020	556014	556015	556016	556017	556018	556019	556020	6.26713
418	141	168	167	211	5	530999	531000	531001	531002	531003	531004	531005	531999	532000	532001	532002	532003	532004	532005	532999	533000	533001	533002	533003	533004	533005	6.26713
418	141	168	167	211	5	517009	517010	517011	517012	517013	517014	517015	518009	518010	518011	518012	518013	518014	518015	519009	519010	519011	519012	519013	519014	519015	6.26713
419	141	168	167	210	5	517010	517011	517012	517013	517014	517015	517016	518010	518011	518012	518013	518014	518015	518016	519010	519011	519012	519013	519014	519015	519016	6.26713
419	141	168	167	210	5	543001	543002	543003	543004	543005	543006	543007	544001	544002	544003	544004	544005	544006	544007	545001	545002	545003	545004	545005	545006	545007	6.26713
419	141	168	167	210	5	529004	529005	529006	529007	529008	529009	529010	530004	530005	530006	530007	530008	530009	530010	531004	531005	531006	531007	531008	531009	531010	6.26713
420	3	167	181	205	5	543004	543005	543006	543007	543008	543009	543010	544004	544005	544006	544007	544008	544009	544010	545004	545005	545006	545007	545008	545009	545010	7.83391
420	3	167	181	205	5	535008	535009	535010	535011	535012	535013	535014	536008	536009	536010	536011	536012	536013	536014	537008	537009	537010	537011	537012	537013	537014	6.26713
420	3	167	181	205	5	518008	518009	518010	518011	518012	518013	518014	519008	519009	519010	519011	519012	519013	519014	520008	520009	520010	520011	520012	520013	520014	6.26713
421	3	167	178	209	5	559001	559002	559003	559004	559005	559006	559007	560001	560002	560003	560004	560005	560006	560007	561001	561002	561003	561004	561005	561006	561007	6.26713
421	3	167	178	209	5	532015	532016	532017	532018	532019	532020	532021	533015	533016	533017	533018	533019	533020	533021	534015	534016	534017	534018	534019	534020	534021	6.26713
421	3	167	178	209	5	518009	518010	518011	518012	518013	518014	518015	519009	519010	519011	519012	519013	519014	519015	520009	520010	520011	520012	520013	520014	520015	4.70035
422	1	167	178	209	5	529015	529016	529017	529018	529019	529020	529021	530015	530016	530017	530018	530019	530020	530021	531015	531016	531017	531018	531019	531020	531021	6.26713
422	1	167	178	209	5	518010	518011	518012	518013	518014	518015	518016	519010	519011	519012	519013	519014	519015	519016	520010	520011	520012	520013	520014	520015	520016	6.26713
422	1	167	178	209	5	553004	553005	553006	553007	553008	553009	553010	554004	554005	554006	554007	554008	554009	554010	555004	555005	555006	555007	555008	555009	555010	6.26713
423	1	168	167	210	5	519008	519009	519010	519011	519012	519013	519014	520008	520009	520010	520011	520012	520013	520014	521008	521009	521010	521011	521012	521013	521014	6.26713
423	1	168	167	210	5	544012	544013	544014	544015	544016	544017	544018	545012	545013	545014	545015	545016	545017	545018	546012	546013	546014	546015	546016	546017	546018	6.26713
423	1	168	167	210	5	536011	536012	536013	536014	536015	536016	536017	537011	537012	537013	537014	537015	537016	537017	538011	538012	538013	538014	538015	538016	538017	7.83391
424	77	167	181	205	5	550011	550012	550013	550014	550015	550016	550017	551011	551012	551013	551014	551015	551016	551017	552011	552012	552013	552014	552015	552016	552017	6.26713
424	77	167	181	205	5	519009	519010	519011	519012	519013	519014	519015	520009	520010	520011	520012	520013	520014	520015	521009	521010	521011	521012	521013	521014	521015	6.26713
424	77	167	181	205	5	527016	527017	527018	527019	527020	527021	527022	528016	528017	528018	528019	528020	528021	528022	529016	529017	529018	529019	529020	529021	529022	6.26713
425	77	167	178	209	5	557010	557011	557012	557013	557014	557015	557016	558010	558011	558012	558013	558014	558015	558016	559010	559011	559012	559013	559014	559015	559016	6.26713
425	77	167	178	209	5	519010	519011	519012	519013	519014	519015	519016	520010	520011	520012	520013	520014	520015	520016	521010	521011	521012	521013	521014	521015	521016	6.26713
425	77	167	178	209	5	529009	529010	529011	529012	529013	529014	529015	530009	530010	530011	530012	530013	530014	530015	531009	531010	531011	531012	531013	531014	531015	6.26713
426	142	167	181	205	5	554001	554002	554003	554004	554005	554006	554007	555001	555002	555003	555004	555005	555006	555007	556001	556002	556003	556004	556005	556006	556007	6.26713
426	142	167	181	205	5	511	512	513	514	515	516	517	51011	51012	51013	51014	51015	51016	51017	52011	52012	52013	52014	52015	52016	52017	6.26713
426	142	167	181	205	5	530003	530004	530005	530006	530007	530008	530009	531003	531004	531005	531006	531007	531008	531009	532003	532004	532005	532006	532007	532008	532009	7.83391
427	142	167	178	209	5	542005	542006	542007	542008	542009	542010	542011	543005	543006	543007	543008	543009	543010	543011	544005	544006	544007	544008	544009	544010	544011	6.26713
427	142	167	178	209	5	512	513	514	515	516	517	518	51012	51013	51014	51015	51016	51017	51018	52012	52013	52014	52015	52016	52017	52018	6.26713
427	142	167	178	209	5	531001	531002	531003	531004	531005	531006	531007	532001	532002	532003	532004	532005	532006	532007	533001	533002	533003	533004	533005	533006	533007	6.26713
428	79	176	184	202	5	521013	521014	521015	521016	521017	521018	521019	522013	522014	522015	522016	522017	522018	522019	523013	523014	523015	523016	523017	523018	523019	4.70035
428	79	176	184	202	5	547004	547005	547006	547007	547008	547009	547010	548004	548005	548006	548007	548008	548009	548010	549004	549005	549006	549007	549008	549009	549010	6.26713
428	79	176	184	202	5	53005	53006	53007	53008	53009	53010	53011	54005	54006	54007	54008	54009	54010	54011	55005	55006	55007	55008	55009	55010	55011	6.26713
306	78	173	183	199	4	437999	438000	438001	438002	438003	438004	438005	438999	439000	439001	439002	439003	439004	439005	439999	440000	440001	440002	440003	440004	440005	4.92784
306	78	173	183	199	4	419012	419013	419014	419015	419016	419017	419018	420012	420013	420014	420015	420016	420017	420018	421012	421013	421014	421015	421016	421017	421018	7.39176
306	78	173	183	199	4	459009	459010	459011	459012	459013	459014	459015	460009	460010	460011	460012	460013	460014	460015	461009	461010	461011	461012	461013	461014	461015	6.1598
307	79	173	183	199	4	456007	456008	456009	456010	456011	456012	456013	457007	457008	457009	457010	457011	457012	457013	458007	458008	458009	458010	458011	458012	458013	7.39176
307	79	173	183	199	4	413	414	415	416	417	418	419	41013	41014	41015	41016	41017	41018	41019	42013	42014	42015	42016	42017	42018	42019	4.92784
307	79	173	183	199	4	434013	434014	434015	434016	434017	434018	434019	435013	435014	435015	435016	435017	435018	435019	436013	436014	436015	436016	436017	436018	436019	4.92784
308	80	173	183	199	4	425000	425001	425002	425003	425004	425005	425006	426000	426001	426002	426003	426004	426005	426006	427000	427001	427002	427003	427004	427005	427006	6.1598
308	80	173	183	199	4	453004	453005	453006	453007	453008	453009	453010	454004	454005	454006	454007	454008	454009	454010	455004	455005	455006	455007	455008	455009	455010	7.39176
308	80	173	183	199	4	414	415	416	417	418	419	420	41014	41015	41016	41017	41018	41019	41020	42014	42015	42016	42017	42018	42019	42020	4.92784
429	143	176	184	212	5	555005	555006	555007	555008	555009	555010	555011	556005	556006	556007	556008	556009	556010	556011	557005	557006	557007	557008	557009	557010	557011	6.26713
429	143	176	184	212	5	52013	52014	52015	52016	52017	52018	52019	53013	53014	53015	53016	53017	53018	53019	54013	54014	54015	54016	54017	54018	54019	6.26713
429	143	176	184	212	5	536015	536016	536017	536018	536019	536020	536021	537015	537016	537017	537018	537019	537020	537021	538015	538016	538017	538018	538019	538020	538021	6.26713
430	144	176	184	212	5	53012	53013	53014	53015	53016	53017	53018	54012	54013	54014	54015	54016	54017	54018	55012	55013	55014	55015	55016	55017	55018	6.26713
430	144	176	184	212	5	531012	531013	531014	531015	531016	531017	531018	532012	532013	532014	532015	532016	532017	532018	533012	533013	533014	533015	533016	533017	533018	7.83391
430	144	176	184	212	5	548005	548006	548007	548008	548009	548010	548011	549005	549006	549007	549008	549009	549010	549011	550005	550006	550007	550008	550009	550010	550011	7.83391
431	144	173	183	199	5	53013	53014	53015	53016	53017	53018	53019	54013	54014	54015	54016	54017	54018	54019	55013	55014	55015	55016	55017	55018	55019	6.26713
431	144	173	183	199	5	532014	532015	532016	532017	532018	532019	532020	533014	533015	533016	533017	533018	533019	533020	534014	534015	534016	534017	534018	534019	534020	7.83391
431	144	173	183	199	5	559006	559007	559008	559009	559010	559011	559012	560006	560007	560008	560009	560010	560011	560012	561006	561007	561008	561009	561010	561011	561012	7.83391
432	145	176	184	212	5	54013	54014	54015	54016	54017	54018	54019	55013	55014	55015	55016	55017	55018	55019	56013	56014	56015	56016	56017	56018	56019	6.26713
432	145	176	184	212	5	538013	538014	538015	538016	538017	538018	538019	539013	539014	539015	539016	539017	539018	539019	540013	540014	540015	540016	540017	540018	540019	6.26713
432	145	176	184	212	5	545012	545013	545014	545015	545016	545017	545018	546012	546013	546014	546015	546016	546017	546018	547012	547013	547014	547015	547016	547017	547018	6.26713
433	146	176	184	212	5	541016	541017	541018	541019	541020	541021	541022	542016	542017	542018	542019	542020	542021	542022	543016	543017	543018	543019	543020	543021	543022	6.26713
433	146	176	184	212	5	55012	55013	55014	55015	55016	55017	55018	56012	56013	56014	56015	56016	56017	56018	57012	57013	57014	57015	57016	57017	57018	6.26713
433	146	176	184	212	5	527007	527008	527009	527010	527011	527012	527013	528007	528008	528009	528010	528011	528012	528013	529007	529008	529009	529010	529011	529012	529013	10.9675
434	146	173	183	199	5	55013	55014	55015	55016	55017	55018	55019	56013	56014	56015	56016	56017	56018	56019	57013	57014	57015	57016	57017	57018	57019	6.26713
434	146	173	183	199	5	522015	522016	522017	522018	522019	522020	522021	523015	523016	523017	523018	523019	523020	523021	524015	524016	524017	524018	524019	524020	524021	7.83391
434	146	173	183	199	5	541014	541015	541016	541017	541018	541019	541020	542014	542015	542016	542017	542018	542019	542020	543014	543015	543016	543017	543018	543019	543020	7.83391
435	147	176	184	212	5	510013	510014	510015	510016	510017	510018	510019	511013	511014	511015	511016	511017	511018	511019	512013	512014	512015	512016	512017	512018	512019	6.26713
435	147	176	184	212	5	524010	524011	524012	524013	524014	524015	524016	525010	525011	525012	525013	525014	525015	525016	526010	526011	526012	526013	526014	526015	526016	6.26713
435	147	176	184	212	5	547013	547014	547015	547016	547017	547018	547019	548013	548014	548015	548016	548017	548018	548019	549013	549014	549015	549016	549017	549018	549019	6.26713
436	147	173	183	199	5	543008	543009	543010	543011	543012	543013	543014	544008	544009	544010	544011	544012	544013	544014	545008	545009	545010	545011	545012	545013	545014	7.83391
436	147	173	183	199	5	511011	511012	511013	511014	511015	511016	511017	512011	512012	512013	512014	512015	512016	512017	513011	513012	513013	513014	513015	513016	513017	7.83391
436	147	173	183	199	5	536008	536009	536010	536011	536012	536013	536014	537008	537009	537010	537011	537012	537013	537014	538008	538009	538010	538011	538012	538013	538014	7.83391
437	148	176	184	212	5	527999	528000	528001	528002	528003	528004	528005	528999	529000	529001	529002	529003	529004	529005	529999	530000	530001	530002	530003	530004	530005	7.83391
437	148	176	184	212	5	512011	512012	512013	512014	512015	512016	512017	513011	513012	513013	513014	513015	513016	513017	514011	514012	514013	514014	514015	514016	514017	7.83391
437	148	176	184	212	5	554008	554009	554010	554011	554012	554013	554014	555008	555009	555010	555011	555012	555013	555014	556008	556009	556010	556011	556012	556013	556014	7.83391
438	148	173	183	199	5	535003	535004	535005	535006	535007	535008	535009	536003	536004	536005	536006	536007	536008	536009	537003	537004	537005	537006	537007	537008	537009	9.4007
438	148	173	183	199	5	512012	512013	512014	512015	512016	512017	512018	513012	513013	513014	513015	513016	513017	513018	514012	514013	514014	514015	514016	514017	514018	7.83391
438	148	173	183	199	5	554999	555000	555001	555002	555003	555004	555005	555999	556000	556001	556002	556003	556004	556005	556999	557000	557001	557002	557003	557004	557005	7.83391
439	149	176	184	212	5	538002	538003	538004	538005	538006	538007	538008	539002	539003	539004	539005	539006	539007	539008	540002	540003	540004	540005	540006	540007	540008	10.9675
439	149	176	184	212	5	541000	541001	541002	541003	541004	541005	541006	542000	542001	542002	542003	542004	542005	542006	543000	543001	543002	543003	543004	543005	543006	7.83391
439	149	176	184	212	5	513012	513013	513014	513015	513016	513017	513018	514012	514013	514014	514015	514016	514017	514018	515012	515013	515014	515015	515016	515017	515018	7.83391
440	150	176	184	212	5	514012	514013	514014	514015	514016	514017	514018	515012	515013	515014	515015	515016	515017	515018	516012	516013	516014	516015	516016	516017	516018	6.26713
440	150	176	184	212	5	553005	553006	553007	553008	553009	553010	553011	554005	554006	554007	554008	554009	554010	554011	555005	555006	555007	555008	555009	555010	555011	7.83391
440	150	176	184	212	5	525001	525002	525003	525004	525005	525006	525007	526001	526002	526003	526004	526005	526006	526007	527001	527002	527003	527004	527005	527006	527007	7.83391
441	151	176	184	212	5	540002	540003	540004	540005	540006	540007	540008	541002	541003	541004	541005	541006	541007	541008	542002	542003	542004	542005	542006	542007	542008	7.83391
441	151	176	184	212	5	515012	515013	515014	515015	515016	515017	515018	516012	516013	516014	516015	516016	516017	516018	517012	517013	517014	517015	517016	517017	517018	6.26713
441	151	176	184	212	5	521016	521017	521018	521019	521020	521021	521022	522016	522017	522018	522019	522020	522021	522022	523016	523017	523018	523019	523020	523021	523022	7.83391
442	152	176	184	212	5	559009	559010	559011	559012	559013	559014	559015	560009	560010	560011	560012	560013	560014	560015	561009	561010	561011	561012	561013	561014	561015	6.26713
442	152	176	184	212	5	518011	518012	518013	518014	518015	518016	518017	519011	519012	519013	519014	519015	519016	519017	520011	520012	520013	520014	520015	520016	520017	7.83391
442	152	176	184	212	5	520009	520010	520011	520012	520013	520014	520015	521009	521010	521011	521012	521013	521014	521015	522009	522010	522011	522012	522013	522014	522015	6.26713
443	153	176	184	212	5	519011	519012	519013	519014	519015	519016	519017	520011	520012	520013	520014	520015	520016	520017	521011	521012	521013	521014	521015	521016	521017	7.83391
443	153	176	184	212	5	551003	551004	551005	551006	551007	551008	551009	552003	552004	552005	552006	552007	552008	552009	553003	553004	553005	553006	553007	553008	553009	6.26713
443	153	176	184	212	5	536999	537000	537001	537002	537003	537004	537005	537999	538000	538001	538002	538003	538004	538005	538999	539000	539001	539002	539003	539004	539005	7.83391
444	153	173	183	199	5	519012	519013	519014	519015	519016	519017	519018	520012	520013	520014	520015	520016	520017	520018	521012	521013	521014	521015	521016	521017	521018	7.83391
444	153	173	183	199	5	546999	547000	547001	547002	547003	547004	547005	547999	548000	548001	548002	548003	548004	548005	548999	549000	549001	549002	549003	549004	549005	6.26713
444	153	173	183	199	5	528000	528001	528002	528003	528004	528005	528006	529000	529001	529002	529003	529004	529005	529006	530000	530001	530002	530003	530004	530005	530006	7.83391
445	154	176	184	212	5	545014	545015	545016	545017	545018	545019	545020	546014	546015	546016	546017	546018	546019	546020	547014	547015	547016	547017	547018	547019	547020	6.26713
445	154	176	184	212	5	519013	519014	519015	519016	519017	519018	519019	520013	520014	520015	520016	520017	520018	520019	521013	521014	521015	521016	521017	521018	521019	7.83391
445	154	176	184	212	5	528016	528017	528018	528019	528020	528021	528022	529016	529017	529018	529019	529020	529021	529022	530016	530017	530018	530019	530020	530021	530022	6.26713
309	4	174	183	200	4	449001	449002	449003	449004	449005	449006	449007	450001	450002	450003	450004	450005	450006	450007	451001	451002	451003	451004	451005	451006	451007	6.1598
309	4	174	183	200	4	412013	412014	412015	412016	412017	412018	412019	413013	413014	413015	413016	413017	413018	413019	414013	414014	414015	414016	414017	414018	414019	4.92784
309	4	174	183	200	4	430013	430014	430015	430016	430017	430018	430019	431013	431014	431015	431016	431017	431018	431019	432013	432014	432015	432016	432017	432018	432019	4.92784
309	4	174	183	200	5	516004	516005	516006	516007	516008	516009	516010	517004	517005	517006	517007	517008	517009	517010	518004	518005	518006	518007	518008	518009	518010	6.26713
309	4	174	183	200	5	552007	552008	552009	552010	552011	552012	552013	553007	553008	553009	553010	553011	553012	553013	554007	554008	554009	554010	554011	554012	554013	6.26713
309	4	174	183	200	5	537010	537011	537012	537013	537014	537015	537016	538010	538011	538012	538013	538014	538015	538016	539010	539011	539012	539013	539014	539015	539016	7.83391
310	4	173	183	199	4	412014	412015	412016	412017	412018	412019	412020	413014	413015	413016	413017	413018	413019	413020	414014	414015	414016	414017	414018	414019	414020	6.1598
310	4	173	183	199	4	428999	429000	429001	429002	429003	429004	429005	429999	430000	430001	430002	430003	430004	430005	430999	431000	431001	431002	431003	431004	431005	6.1598
310	4	173	183	199	4	448002	448003	448004	448005	448006	448007	448008	449002	449003	449004	449005	449006	449007	449008	450002	450003	450004	450005	450006	450007	450008	6.1598
310	4	173	183	199	5	550002	550003	550004	550005	550006	550007	550008	551002	551003	551004	551005	551006	551007	551008	552002	552003	552004	552005	552006	552007	552008	7.83391
310	4	173	183	199	5	517002	517003	517004	517005	517006	517007	517008	518002	518003	518004	518005	518006	518007	518008	519002	519003	519004	519005	519006	519007	519008	7.83391
310	4	173	183	199	5	525000	525001	525002	525003	525004	525005	525006	526000	526001	526002	526003	526004	526005	526006	527000	527001	527002	527003	527004	527005	527006	7.83391
311	4	175	183	201	4	412015	412016	412017	412018	412019	412020	412021	413015	413016	413017	413018	413019	413020	413021	414015	414016	414017	414018	414019	414020	414021	4.92784
311	4	175	183	201	4	423014	423015	423016	423017	423018	423019	423020	424014	424015	424016	424017	424018	424019	424020	425014	425015	425016	425017	425018	425019	425020	6.1598
311	4	175	183	201	4	444008	444009	444010	444011	444012	444013	444014	445008	445009	445010	445011	445012	445013	445014	446008	446009	446010	446011	446012	446013	446014	6.1598
311	4	175	183	201	5	536009	536010	536011	536012	536013	536014	536015	537009	537010	537011	537012	537013	537014	537015	538009	538010	538011	538012	538013	538014	538015	6.26713
311	4	175	183	201	5	546016	546017	546018	546019	546020	546021	546022	547016	547017	547018	547019	547020	547021	547022	548016	548017	548018	548019	548020	548021	548022	6.26713
311	4	175	183	201	5	517003	517004	517005	517006	517007	517008	517009	518003	518004	518005	518006	518007	518008	518009	519003	519004	519005	519006	519007	519008	519009	7.83391
312	4	176	184	202	4	411015	411016	411017	411018	411019	411020	411021	412015	412016	412017	412018	412019	412020	412021	413015	413016	413017	413018	413019	413020	413021	4.92784
312	4	176	184	202	4	422012	422013	422014	422015	422016	422017	422018	423012	423013	423014	423015	423016	423017	423018	424012	424013	424014	424015	424016	424017	424018	6.1598
312	4	176	184	202	4	442009	442010	442011	442012	442013	442014	442015	443009	443010	443011	443012	443013	443014	443015	444009	444010	444011	444012	444013	444014	444015	7.39176
312	4	176	184	202	5	516003	516004	516005	516006	516007	516008	516009	517003	517004	517005	517006	517007	517008	517009	518003	518004	518005	518006	518007	518008	518009	6.26713
312	4	176	184	202	5	532016	532017	532018	532019	532020	532021	532022	533016	533017	533018	533019	533020	533021	533022	534016	534017	534018	534019	534020	534021	534022	7.83391
312	4	176	184	202	5	547016	547017	547018	547019	547020	547021	547022	548016	548017	548018	548019	548020	548021	548022	549016	549017	549018	549019	549020	549021	549022	6.26713
313	81	176	184	202	4	434011	434012	434013	434014	434015	434016	434017	435011	435012	435013	435014	435015	435016	435017	436011	436012	436013	436014	436015	436016	436017	6.1598
313	81	176	184	202	4	454009	454010	454011	454012	454013	454014	454015	455009	455010	455011	455012	455013	455014	455015	456009	456010	456011	456012	456013	456014	456015	7.39176
313	81	176	184	202	4	415	416	417	418	419	420	421	41015	41016	41017	41018	41019	41020	41021	42015	42016	42017	42018	42019	42020	42021	4.92784
314	81	173	183	199	4	442010	442011	442012	442013	442014	442015	442016	443010	443011	443012	443013	443014	443015	443016	444010	444011	444012	444013	444014	444015	444016	7.39176
314	81	173	183	199	4	430009	430010	430011	430012	430013	430014	430015	431009	431010	431011	431012	431013	431014	431015	432009	432010	432011	432012	432013	432014	432015	6.1598
314	81	173	183	199	4	41013	41014	41015	41016	41017	41018	41019	42013	42014	42015	42016	42017	42018	42019	43013	43014	43015	43016	43017	43018	43019	4.92784
315	82	176	184	202	4	440001	440002	440003	440004	440005	440006	440007	441001	441002	441003	441004	441005	441006	441007	442001	442002	442003	442004	442005	442006	442007	7.39176
315	82	176	184	202	4	421015	421016	421017	421018	421019	421020	421021	422015	422016	422017	422018	422019	422020	422021	423015	423016	423017	423018	423019	423020	423021	4.92784
315	82	176	184	202	4	41014	41015	41016	41017	41018	41019	41020	42014	42015	42016	42017	42018	42019	42020	43014	43015	43016	43017	43018	43019	43020	6.1598
316	82	173	183	199	4	455015	455016	455017	455018	455019	455020	455021	456015	456016	456017	456018	456019	456020	456021	457015	457016	457017	457018	457019	457020	457021	7.39176
316	82	173	183	199	4	439007	439008	439009	439010	439011	439012	439013	440007	440008	440009	440010	440011	440012	440013	441007	441008	441009	441010	441011	441012	441013	7.39176
316	82	173	183	199	4	41015	41016	41017	41018	41019	41020	41021	42015	42016	42017	42018	42019	42020	42021	43015	43016	43017	43018	43019	43020	43021	6.1598
317	83	176	184	202	4	447998	447999	448000	448001	448002	448003	448004	448998	448999	449000	449001	449002	449003	449004	449998	449999	450000	450001	450002	450003	450004	8.62372
317	83	176	184	202	4	428013	428014	428015	428016	428017	428018	428019	429013	429014	429015	429016	429017	429018	429019	430013	430014	430015	430016	430017	430018	430019	7.39176
317	83	176	184	202	4	42014	42015	42016	42017	42018	42019	42020	43014	43015	43016	43017	43018	43019	43020	44014	44015	44016	44017	44018	44019	44020	6.1598
318	83	173	183	199	4	42015	42016	42017	42018	42019	42020	42021	43015	43016	43017	43018	43019	43020	43021	44015	44016	44017	44018	44019	44020	44021	6.1598
318	83	173	183	199	4	438014	438015	438016	438017	438018	438019	438020	439014	439015	439016	439017	439018	439019	439020	440014	440015	440016	440017	440018	440019	440020	6.1598
318	83	173	183	199	4	454003	454004	454005	454006	454007	454008	454009	455003	455004	455005	455006	455007	455008	455009	456003	456004	456005	456006	456007	456008	456009	7.39176
319	84	176	184	202	4	433015	433016	433017	433018	433019	433020	433021	434015	434016	434017	434018	434019	434020	434021	435015	435016	435017	435018	435019	435020	435021	4.92784
319	84	176	184	202	4	457005	457006	457007	457008	457009	457010	457011	458005	458006	458007	458008	458009	458010	458011	459005	459006	459007	459008	459009	459010	459011	7.39176
319	84	176	184	202	4	43013	43014	43015	43016	43017	43018	43019	44013	44014	44015	44016	44017	44018	44019	45013	45014	45015	45016	45017	45018	45019	4.92784
319	84	176	184	202	5	510003	510004	510005	510006	510007	510008	510009	511003	511004	511005	511006	511007	511008	511009	512003	512004	512005	512006	512007	512008	512009	6.26713
319	84	176	184	202	5	540004	540005	540006	540007	540008	540009	540010	541004	541005	541006	541007	541008	541009	541010	542004	542005	542006	542007	542008	542009	542010	6.26713
319	84	176	184	202	5	522012	522013	522014	522015	522016	522017	522018	523012	523013	523014	523015	523016	523017	523018	524012	524013	524014	524015	524016	524017	524018	7.83391
320	84	173	183	199	4	439999	440000	440001	440002	440003	440004	440005	440999	441000	441001	441002	441003	441004	441005	441999	442000	442001	442002	442003	442004	442005	8.62372
320	84	173	183	199	4	43014	43015	43016	43017	43018	43019	43020	44014	44015	44016	44017	44018	44019	44020	45014	45015	45016	45017	45018	45019	45020	6.1598
320	84	173	183	199	4	431014	431015	431016	431017	431018	431019	431020	432014	432015	432016	432017	432018	432019	432020	433014	433015	433016	433017	433018	433019	433020	6.1598
320	84	173	183	199	5	531009	531010	531011	531012	531013	531014	531015	532009	532010	532011	532012	532013	532014	532015	533009	533010	533011	533012	533013	533014	533015	7.83391
320	84	173	183	199	5	510004	510005	510006	510007	510008	510009	510010	511004	511005	511006	511007	511008	511009	511010	512004	512005	512006	512007	512008	512009	512010	6.26713
320	84	173	183	199	5	551006	551007	551008	551009	551010	551011	551012	552006	552007	552008	552009	552010	552011	552012	553006	553007	553008	553009	553010	553011	553012	6.26713
321	85	176	184	202	4	448001	448002	448003	448004	448005	448006	448007	449001	449002	449003	449004	449005	449006	449007	450001	450002	450003	450004	450005	450006	450007	7.39176
321	85	176	184	202	4	432010	432011	432012	432013	432014	432015	432016	433010	433011	433012	433013	433014	433015	433016	434010	434011	434012	434013	434014	434015	434016	6.1598
321	85	176	184	202	4	43015	43016	43017	43018	43019	43020	43021	44015	44016	44017	44018	44019	44020	44021	45015	45016	45017	45018	45019	45020	45021	6.1598
322	85	173	183	199	4	420008	420009	420010	420011	420012	420013	420014	421008	421009	421010	421011	421012	421013	421014	422008	422009	422010	422011	422012	422013	422014	7.39176
322	85	173	183	199	4	44013	44014	44015	44016	44017	44018	44019	45013	45014	45015	45016	45017	45018	45019	46013	46014	46015	46016	46017	46018	46019	6.1598
322	85	173	183	199	4	459008	459009	459010	459011	459012	459013	459014	460008	460009	460010	460011	460012	460013	460014	461008	461009	461010	461011	461012	461013	461014	7.39176
323	86	176	184	202	4	44014	44015	44016	44017	44018	44019	44020	45014	45015	45016	45017	45018	45019	45020	46014	46015	46016	46017	46018	46019	46020	6.1598
323	86	176	184	202	4	439009	439010	439011	439012	439013	439014	439015	440009	440010	440011	440012	440013	440014	440015	441009	441010	441011	441012	441013	441014	441015	6.1598
323	86	176	184	202	4	449003	449004	449005	449006	449007	449008	449009	450003	450004	450005	450006	450007	450008	450009	451003	451004	451005	451006	451007	451008	451009	7.39176
324	86	173	183	199	4	452014	452015	452016	452017	452018	452019	452020	453014	453015	453016	453017	453018	453019	453020	454014	454015	454016	454017	454018	454019	454020	7.39176
324	86	173	183	199	4	435014	435015	435016	435017	435018	435019	435020	436014	436015	436016	436017	436018	436019	436020	437014	437015	437016	437017	437018	437019	437020	6.1598
324	86	173	183	199	4	45013	45014	45015	45016	45017	45018	45019	46013	46014	46015	46016	46017	46018	46019	47013	47014	47015	47016	47017	47018	47019	6.1598
325	78	177	185	203	4	451002	451003	451004	451005	451006	451007	451008	452002	452003	452004	452005	452006	452007	452008	453002	453003	453004	453005	453006	453007	453008	6.1598
325	78	177	185	203	4	436998	436999	437000	437001	437002	437003	437004	437998	437999	438000	438001	438002	438003	438004	438998	438999	439000	439001	439002	439003	439004	6.1598
325	78	177	185	203	4	45014	45015	45016	45017	45018	45019	45020	46014	46015	46016	46017	46018	46019	46020	47014	47015	47016	47017	47018	47019	47020	4.92784
326	79	177	185	203	4	45015	45016	45017	45018	45019	45020	45021	46015	46016	46017	46018	46019	46020	46021	47015	47016	47017	47018	47019	47020	47021	4.92784
326	79	177	185	203	4	427999	428000	428001	428002	428003	428004	428005	428999	429000	429001	429002	429003	429004	429005	429999	430000	430001	430002	430003	430004	430005	4.92784
326	79	177	185	203	4	446998	446999	447000	447001	447002	447003	447004	447998	447999	448000	448001	448002	448003	448004	448998	448999	449000	449001	449002	449003	449004	4.92784
327	80	177	185	203	4	46014	46015	46016	46017	46018	46019	46020	47014	47015	47016	47017	47018	47019	47020	48014	48015	48016	48017	48018	48019	48020	4.92784
327	80	177	185	203	4	445013	445014	445015	445016	445017	445018	445019	446013	446014	446015	446016	446017	446018	446019	447013	447014	447015	447016	447017	447018	447019	7.39176
327	80	177	185	203	4	428015	428016	428017	428018	428019	428020	428021	429015	429016	429017	429018	429019	429020	429021	430015	430016	430017	430018	430019	430020	430021	4.92784
446	155	176	184	212	5	549008	549009	549010	549011	549012	549013	549014	550008	550009	550010	550011	550012	550013	550014	551008	551009	551010	551011	551012	551013	551014	6.26713
446	155	176	184	212	5	529008	529009	529010	529011	529012	529013	529014	530008	530009	530010	530011	530012	530013	530014	531008	531009	531010	531011	531012	531013	531014	9.4007
446	155	176	184	212	5	51011	51012	51013	51014	51015	51016	51017	52011	52012	52013	52014	52015	52016	52017	53011	53012	53013	53014	53015	53016	53017	7.83391
447	155	173	183	199	5	543005	543006	543007	543008	543009	543010	543011	544005	544006	544007	544008	544009	544010	544011	545005	545006	545007	545008	545009	545010	545011	7.83391
447	155	173	183	199	5	51012	51013	51014	51015	51016	51017	51018	52012	52013	52014	52015	52016	52017	52018	53012	53013	53014	53015	53016	53017	53018	7.83391
447	155	173	183	199	5	536006	536007	536008	536009	536010	536011	536012	537006	537007	537008	537009	537010	537011	537012	538006	538007	538008	538009	538010	538011	538012	6.26713
448	156	176	184	212	5	550000	550001	550002	550003	550004	550005	550006	551000	551001	551002	551003	551004	551005	551006	552000	552001	552002	552003	552004	552005	552006	6.26713
448	156	176	184	212	5	52011	52012	52013	52014	52015	52016	52017	53011	53012	53013	53014	53015	53016	53017	54011	54012	54013	54014	54015	54016	54017	6.26713
448	156	176	184	212	5	530002	530003	530004	530005	530006	530007	530008	531002	531003	531004	531005	531006	531007	531008	532002	532003	532004	532005	532006	532007	532008	6.26713
449	157	176	184	212	5	56012	56013	56014	56015	56016	56017	56018	57012	57013	57014	57015	57016	57017	57018	58012	58013	58014	58015	58016	58017	58018	7.83391
449	157	176	184	212	5	549007	549008	549009	549010	549011	549012	549013	550007	550008	550009	550010	550011	550012	550013	551007	551008	551009	551010	551011	551012	551013	6.26713
449	157	176	184	212	5	532012	532013	532014	532015	532016	532017	532018	533012	533013	533014	533015	533016	533017	533018	534012	534013	534014	534015	534016	534017	534018	7.83391
450	157	173	183	199	5	56013	56014	56015	56016	56017	56018	56019	57013	57014	57015	57016	57017	57018	57019	58013	58014	58015	58016	58017	58018	58019	7.83391
450	157	173	183	199	5	546002	546003	546004	546005	546006	546007	546008	547002	547003	547004	547005	547006	547007	547008	548002	548003	548004	548005	548006	548007	548008	7.83391
450	157	173	183	199	5	530009	530010	530011	530012	530013	530014	530015	531009	531010	531011	531012	531013	531014	531015	532009	532010	532011	532012	532013	532014	532015	7.83391
451	158	176	184	212	5	57012	57013	57014	57015	57016	57017	57018	58012	58013	58014	58015	58016	58017	58018	59012	59013	59014	59015	59016	59017	59018	6.26713
451	158	176	184	212	5	538001	538002	538003	538004	538005	538006	538007	539001	539002	539003	539004	539005	539006	539007	540001	540002	540003	540004	540005	540006	540007	7.83391
451	158	176	184	212	5	549010	549011	549012	549013	549014	549015	549016	550010	550011	550012	550013	550014	550015	550016	551010	551011	551012	551013	551014	551015	551016	6.26713
452	158	173	183	199	5	522001	522002	522003	522004	522005	522006	522007	523001	523002	523003	523004	523005	523006	523007	524001	524002	524003	524004	524005	524006	524007	6.26713
452	158	173	183	199	5	557011	557012	557013	557014	557015	557016	557017	558011	558012	558013	558014	558015	558016	558017	559011	559012	559013	559014	559015	559016	559017	7.83391
452	158	173	183	199	5	57013	57014	57015	57016	57017	57018	57019	58013	58014	58015	58016	58017	58018	58019	59013	59014	59015	59016	59017	59018	59019	6.26713
453	159	176	184	212	5	520002	520003	520004	520005	520006	520007	520008	521002	521003	521004	521005	521006	521007	521008	522002	522003	522004	522005	522006	522007	522008	7.83391
453	159	176	184	212	5	558009	558010	558011	558012	558013	558014	558015	559009	559010	559011	559012	559013	559014	559015	560009	560010	560011	560012	560013	560014	560015	7.83391
453	159	176	184	212	5	59011	59012	59013	59014	59015	59016	59017	510011	510012	510013	510014	510015	510016	510017	511011	511012	511013	511014	511015	511016	511017	7.83391
454	159	173	183	199	5	59012	59013	59014	59015	59016	59017	59018	510012	510013	510014	510015	510016	510017	510018	511012	511013	511014	511015	511016	511017	511018	7.83391
454	159	173	183	199	5	536013	536014	536015	536016	536017	536018	536019	537013	537014	537015	537016	537017	537018	537019	538013	538014	538015	538016	538017	538018	538019	7.83391
454	159	173	183	199	5	545002	545003	545004	545005	545006	545007	545008	546002	546003	546004	546005	546006	546007	546008	547002	547003	547004	547005	547006	547007	547008	7.83391
455	160	176	184	212	5	555015	555016	555017	555018	555019	555020	555021	556015	556016	556017	556018	556019	556020	556021	557015	557016	557017	557018	557019	557020	557021	7.83391
455	160	176	184	212	5	523008	523009	523010	523011	523012	523013	523014	524008	524009	524010	524011	524012	524013	524014	525008	525009	525010	525011	525012	525013	525014	7.83391
455	160	176	184	212	5	510011	510012	510013	510014	510015	510016	510017	511011	511012	511013	511014	511015	511016	511017	512011	512012	512013	512014	512015	512016	512017	7.83391
456	161	176	184	212	5	516011	516012	516013	516014	516015	516016	516017	517011	517012	517013	517014	517015	517016	517017	518011	518012	518013	518014	518015	518016	518017	7.83391
456	161	176	184	212	5	547999	548000	548001	548002	548003	548004	548005	548999	549000	549001	549002	549003	549004	549005	549999	550000	550001	550002	550003	550004	550005	7.83391
456	161	176	184	212	5	528014	528015	528016	528017	528018	528019	528020	529014	529015	529016	529017	529018	529019	529020	530014	530015	530016	530017	530018	530019	530020	7.83391
457	162	176	184	212	5	557006	557007	557008	557009	557010	557011	557012	558006	558007	558008	558009	558010	558011	558012	559006	559007	559008	559009	559010	559011	559012	7.83391
457	162	176	184	212	5	533016	533017	533018	533019	533020	533021	533022	534016	534017	534018	534019	534020	534021	534022	535016	535017	535018	535019	535020	535021	535022	6.26713
457	162	176	184	212	5	516013	516014	516015	516016	516017	516018	516019	517013	517014	517015	517016	517017	517018	517019	518013	518014	518015	518016	518017	518018	518019	6.26713
458	163	176	184	212	5	515	516	517	518	519	520	521	51015	51016	51017	51018	51019	51020	51021	52015	52016	52017	52018	52019	52020	52021	6.26713
458	163	176	184	212	5	525016	525017	525018	525019	525020	525021	525022	526016	526017	526018	526019	526020	526021	526022	527016	527017	527018	527019	527020	527021	527022	6.26713
458	163	176	184	212	5	559004	559005	559006	559007	559008	559009	559010	560004	560005	560006	560007	560008	560009	560010	561004	561005	561006	561007	561008	561009	561010	6.26713
459	164	176	184	212	5	538999	539000	539001	539002	539003	539004	539005	539999	540000	540001	540002	540003	540004	540005	540999	541000	541001	541002	541003	541004	541005	7.83391
459	164	176	184	212	5	541001	541002	541003	541004	541005	541006	541007	542001	542002	542003	542004	542005	542006	542007	543001	543002	543003	543004	543005	543006	543007	7.83391
459	164	176	184	212	5	516	517	518	519	520	521	522	51016	51017	51018	51019	51020	51021	51022	52016	52017	52018	52019	52020	52021	52022	6.26713
460	165	176	184	212	5	51015	51016	51017	51018	51019	51020	51021	52015	52016	52017	52018	52019	52020	52021	53015	53016	53017	53018	53019	53020	53021	7.83391
460	165	176	184	212	5	558005	558006	558007	558008	558009	558010	558011	559005	559006	559007	559008	559009	559010	559011	560005	560006	560007	560008	560009	560010	560011	7.83391
460	165	176	184	212	5	532000	532001	532002	532003	532004	532005	532006	533000	533001	533002	533003	533004	533005	533006	534000	534001	534002	534003	534004	534005	534006	6.26713
461	165	173	183	199	5	553008	553009	553010	553011	553012	553013	553014	554008	554009	554010	554011	554012	554013	554014	555008	555009	555010	555011	555012	555013	555014	6.26713
461	165	173	183	199	5	51016	51017	51018	51019	51020	51021	51022	52016	52017	52018	52019	52020	52021	52022	53016	53017	53018	53019	53020	53021	53022	6.26713
461	165	173	183	199	5	539003	539004	539005	539006	539007	539008	539009	540003	540004	540005	540006	540007	540008	540009	541003	541004	541005	541006	541007	541008	541009	7.83391
463	4	168	167	211	5	545004	545005	545006	545007	545008	545009	545010	546004	546005	546006	546007	546008	546009	546010	547004	547005	547006	547007	547008	547009	547010	7.83391
463	4	168	167	211	5	524998	524999	525000	525001	525002	525003	525004	525998	525999	526000	526001	526002	526003	526004	526998	526999	527000	527001	527002	527003	527004	7.83391
463	4	168	167	211	5	516002	516003	516004	516005	516006	516007	516008	517002	517003	517004	517005	517006	517007	517008	518002	518003	518004	518005	518006	518007	518008	6.26713
463	4	168	167	211	5	556014	556015	556016	556017	556018	556019	556020	557014	557015	557016	557017	557018	557019	557020	558014	558015	558016	558017	558018	558019	558020	6.26713
463	4	168	167	211	5	548012	548013	548014	548015	548016	548017	548018	549012	549013	549014	549015	549016	549017	549018	550012	550013	550014	550015	550016	550017	550018	6.26713
463	4	168	167	211	5	526008	526009	526010	526011	526012	526013	526014	527008	527009	527010	527011	527012	527013	527014	528008	528009	528010	528011	528012	528013	528014	7.83391
463	4	168	167	211	5	516014	516015	516016	516017	516018	516019	516020	517014	517015	517016	517017	517018	517019	517020	518014	518015	518016	518017	518018	518019	518020	6.26713
463	4	168	167	211	5	544998	544999	545000	545001	545002	545003	545004	545998	545999	546000	546001	546002	546003	546004	546998	546999	547000	547001	547002	547003	547004	6.26713
463	4	168	167	211	5	536014	536015	536016	536017	536018	536019	536020	537014	537015	537016	537017	537018	537019	537020	538014	538015	538016	538017	538018	538019	538020	6.26713
463	4	168	167	211	5	56008	56009	56010	56011	56012	56013	56014	57008	57009	57010	57011	57012	57013	57014	58008	58009	58010	58011	58012	58013	58014	6.26713
463	4	168	167	211	5	54998	54999	55000	55001	55002	55003	55004	55998	55999	56000	56001	56002	56003	56004	56998	56999	57000	57001	57002	57003	57004	6.26713
463	4	168	167	211	5	530011	530012	530013	530014	530015	530016	530017	531011	531012	531013	531014	531015	531016	531017	532011	532012	532013	532014	532015	532016	532017	7.83391
463	4	168	167	211	5	55004	55005	55006	55007	55008	55009	55010	56004	56005	56006	56007	56008	56009	56010	57004	57005	57006	57007	57008	57009	57010	6.26713
463	4	168	167	211	5	525004	525005	525006	525007	525008	525009	525010	526004	526005	526006	526007	526008	526009	526010	527004	527005	527006	527007	527008	527009	527010	6.26713
463	4	168	167	211	5	546008	546009	546010	546011	546012	546013	546014	547008	547009	547010	547011	547012	547013	547014	548008	548009	548010	548011	548012	548013	548014	6.26713
328	87	167	178	186	4	432008	432009	432010	432011	432012	432013	432014	433008	433009	433010	433011	433012	433013	433014	434008	434009	434010	434011	434012	434013	434014	6.1598
328	87	167	178	186	4	454014	454015	454016	454017	454018	454019	454020	455014	455015	455016	455017	455018	455019	455020	456014	456015	456016	456017	456018	456019	456020	6.1598
328	87	167	178	186	4	46015	46016	46017	46018	46019	46020	46021	47015	47016	47017	47018	47019	47020	47021	48015	48016	48017	48018	48019	48020	48021	4.92784
328	87	167	178	186	5	511002	511003	511004	511005	511006	511007	511008	512002	512003	512004	512005	512006	512007	512008	513002	513003	513004	513005	513006	513007	513008	4.70035
328	87	167	178	186	5	549015	549016	549017	549018	549019	549020	549021	550015	550016	550017	550018	550019	550020	550021	551015	551016	551017	551018	551019	551020	551021	4.70035
328	87	167	178	186	5	524007	524008	524009	524010	524011	524012	524013	525007	525008	525009	525010	525011	525012	525013	526007	526008	526009	526010	526011	526012	526013	6.26713
462	166	167	178	188	5	557000	557001	557002	557003	557004	557005	557006	558000	558001	558002	558003	558004	558005	558006	559000	559001	559002	559003	559004	559005	559006	6.26713
462	166	167	178	188	5	530012	530013	530014	530015	530016	530017	530018	531012	531013	531014	531015	531016	531017	531018	532012	532013	532014	532015	532016	532017	532018	6.26713
462	166	167	178	188	5	52007	52008	52009	52010	52011	52012	52013	53007	53008	53009	53010	53011	53012	53013	54007	54008	54009	54010	54011	54012	54013	6.26713
329	88	167	178	186	4	438998	438999	439000	439001	439002	439003	439004	439998	439999	440000	440001	440002	440003	440004	440998	440999	441000	441001	441002	441003	441004	6.1598
329	88	167	178	186	4	441000	441001	441002	441003	441004	441005	441006	442000	442001	442002	442003	442004	442005	442006	443000	443001	443002	443003	443004	443005	443006	7.39176
329	88	167	178	186	4	47014	47015	47016	47017	47018	47019	47020	48014	48015	48016	48017	48018	48019	48020	49014	49015	49016	49017	49018	49019	49020	4.92784
329	88	167	178	186	5	549003	549004	549005	549006	549007	549008	549009	550003	550004	550005	550006	550007	550008	550009	551003	551004	551005	551006	551007	551008	551009	6.26713
329	88	167	178	186	5	539001	539002	539003	539004	539005	539006	539007	540001	540002	540003	540004	540005	540006	540007	541001	541002	541003	541004	541005	541006	541007	7.83391
329	88	167	178	186	5	511004	511005	511006	511007	511008	511009	511010	512004	512005	512006	512007	512008	512009	512010	513004	513005	513006	513007	513008	513009	513010	6.26713
330	89	167	178	186	4	432999	433000	433001	433002	433003	433004	433005	433999	434000	434001	434002	434003	434004	434005	434999	435000	435001	435002	435003	435004	435005	4.92784
330	89	167	178	186	4	47015	47016	47017	47018	47019	47020	47021	48015	48016	48017	48018	48019	48020	48021	49015	49016	49017	49018	49019	49020	49021	4.92784
330	89	167	178	186	4	458010	458011	458012	458013	458014	458015	458016	459010	459011	459012	459013	459014	459015	459016	460010	460011	460012	460013	460014	460015	460016	6.1598
330	89	167	178	186	5	512003	512004	512005	512006	512007	512008	512009	513003	513004	513005	513006	513007	513008	513009	514003	514004	514005	514006	514007	514008	514009	4.70035
330	89	167	178	186	5	537015	537016	537017	537018	537019	537020	537021	538015	538016	538017	538018	538019	538020	538021	539015	539016	539017	539018	539019	539020	539021	6.26713
330	89	167	178	186	5	543013	543014	543015	543016	543017	543018	543019	544013	544014	544015	544016	544017	544018	544019	545013	545014	545015	545016	545017	545018	545019	6.26713

## Sheet: NienstädtDyngby
Hybrid	Restorer	CMS	NRG	CMSxNRG	Year	Spatial1	Spatial2	Spatial3	Spatial4	Spatial5	Spatial6	Spatial7	Spatial8	Spatial9	Spatial10	Spatial11	Spatial12	Spatial13	Spatial14	Spatial15	Spatial16	Spatial17	Spatial18	Spatial19	Spatial20	Spatial21	Scald
216	4	168	167	187	4	46007	46008	46009	46010	46011	46012	46013	47007	47008	47009	47010	47011	47012	47013	48007	48008	48009	48010	48011	48012	48013	3.69588
216	4	168	167	187	4	456013	456014	456015	456016	456017	456018	456019	457013	457014	457015	457016	457017	457018	457019	458013	458014	458015	458016	458017	458018	458019	7.39176
216	4	168	167	187	4	446007	446008	446009	446010	446011	446012	446013	447007	447008	447009	447010	447011	447012	447013	448007	448008	448009	448010	448011	448012	448013	7.39176
216	4	168	167	187	4	425003	425004	425005	425006	425007	425008	425009	426003	426004	426005	426006	426007	426008	426009	427003	427004	427005	427006	427007	427008	427009	6.1598
216	4	168	167	187	4	416013	416014	416015	416016	416017	416018	416019	417013	417014	417015	417016	417017	417018	417019	418013	418014	418015	418016	418017	418018	418019	4.92784
216	4	168	167	187	4	436013	436014	436015	436016	436017	436018	436019	437013	437014	437015	437016	437017	437018	437019	438013	438014	438015	438016	438017	438018	438019	6.1598
216	4	168	167	187	4	458009	458010	458011	458012	458013	458014	458015	459009	459010	459011	459012	459013	459014	459015	460009	460010	460011	460012	460013	460014	460015	6.1598
216	4	168	167	187	4	45003	45004	45005	45006	45007	45008	45009	46003	46004	46005	46006	46007	46008	46009	47003	47004	47005	47006	47007	47008	47009	3.69588
216	4	168	167	187	4	426007	426008	426009	426010	426011	426012	426013	427007	427008	427009	427010	427011	427012	427013	428007	428008	428009	428010	428011	428012	428013	4.92784
216	4	168	167	187	4	445003	445004	445005	445006	445007	445008	445009	446003	446004	446005	446006	446007	446008	446009	447003	447004	447005	447006	447007	447008	447009	7.39176
216	4	168	167	187	4	411014	411015	411016	411017	411018	411019	411020	412014	412015	412016	412017	412018	412019	412020	413014	413015	413016	413017	413018	413019	413020	4.92784
216	4	168	167	187	4	433998	433999	434000	434001	434002	434003	434004	434998	434999	435000	435001	435002	435003	435004	435998	435999	436000	436001	436002	436003	436004	6.1598
216	4	168	167	187	6	633998	633999	634000	634001	634002	634003	634004	634998	634999	635000	635001	635002	635003	635004	635998	635999	636000	636001	636002	636003	636004	3.90288
216	4	168	167	187	6	646007	646008	646009	646010	646011	646012	646013	647007	647008	647009	647010	647011	647012	647013	648007	648008	648009	648010	648011	648012	648013	1.95144
216	4	168	167	187	6	658009	658010	658011	658012	658013	658014	658015	659009	659010	659011	659012	659013	659014	659015	660009	660010	660011	660012	660013	660014	660015	3.2524
216	4	168	167	187	6	656013	656014	656015	656016	656017	656018	656019	657013	657014	657015	657016	657017	657018	657019	658013	658014	658015	658016	658017	658018	658019	1.30096
216	4	168	167	187	6	636013	636014	636015	636016	636017	636018	636019	637013	637014	637015	637016	637017	637018	637019	638013	638014	638015	638016	638017	638018	638019	1.95144
216	4	168	167	187	6	626007	626008	626009	626010	626011	626012	626013	627007	627008	627009	627010	627011	627012	627013	628007	628008	628009	628010	628011	628012	628013	2.60192
216	4	168	167	187	6	65003	65004	65005	65006	65007	65008	65009	66003	66004	66005	66006	66007	66008	66009	67003	67004	67005	67006	67007	67008	67009	1.95144
216	4	168	167	187	6	616013	616014	616015	616016	616017	616018	616019	617013	617014	617015	617016	617017	617018	617019	618013	618014	618015	618016	618017	618018	618019	2.60192
216	4	168	167	187	6	625003	625004	625005	625006	625007	625008	625009	626003	626004	626005	626006	626007	626008	626009	627003	627004	627005	627006	627007	627008	627009	3.2524
216	4	168	167	187	6	611014	611015	611016	611017	611018	611019	611020	612014	612015	612016	612017	612018	612019	612020	613014	613015	613016	613017	613018	613019	613020	3.2524
216	4	168	167	187	6	645003	645004	645005	645006	645007	645008	645009	646003	646004	646005	646006	646007	646008	646009	647003	647004	647005	647006	647007	647008	647009	2.60192
216	4	168	167	187	6	66007	66008	66009	66010	66011	66012	66013	67007	67008	67009	67010	67011	67012	67013	68007	68008	68009	68010	68011	68012	68013	2.60192
213	1	167	178	186	4	431999	432000	432001	432002	432003	432004	432005	432999	433000	433001	433002	433003	433004	433005	433999	434000	434001	434002	434003	434004	434005	4.92784
213	1	167	178	186	4	48013	48014	48015	48016	48017	48018	48019	49013	49014	49015	49016	49017	49018	49019	410013	410014	410015	410016	410017	410018	410019	4.92784
213	1	167	178	186	4	458004	458005	458006	458007	458008	458009	458010	459004	459005	459006	459007	459008	459009	459010	460004	460005	460006	460007	460008	460009	460010	6.1598
213	1	167	178	186	5	551011	551012	551013	551014	551015	551016	551017	552011	552012	552013	552014	552015	552016	552017	553011	553012	553013	553014	553015	553016	553017	6.26713
213	1	167	178	186	5	536005	536006	536007	536008	536009	536010	536011	537005	537006	537007	537008	537009	537010	537011	538005	538006	538007	538008	538009	538010	538011	6.26713
213	1	167	178	186	5	512004	512005	512006	512007	512008	512009	512010	513004	513005	513006	513007	513008	513009	513010	514004	514005	514006	514007	514008	514009	514010	4.70035
213	1	167	178	186	6	658004	658005	658006	658007	658008	658009	658010	659004	659005	659006	659007	659008	659009	659010	660004	660005	660006	660007	660008	660009	660010	0.650479
213	1	167	178	186	6	631999	632000	632001	632002	632003	632004	632005	632999	633000	633001	633002	633003	633004	633005	633999	634000	634001	634002	634003	634004	634005	0.650479
213	1	167	178	186	6	68013	68014	68015	68016	68017	68018	68019	69013	69014	69015	69016	69017	69018	69019	610013	610014	610015	610016	610017	610018	610019	0.650479
213	1	167	178	186	7	712004	712005	712006	712007	712008	712009	712010	713004	713005	713006	713007	713008	713009	713010	714004	714005	714006	714007	714008	714009	714010	0.985442
213	1	167	178	186	7	751011	751012	751013	751014	751015	751016	751017	752011	752012	752013	752014	752015	752016	752017	753011	753012	753013	753014	753015	753016	753017	1.97088
213	1	167	178	186	7	736005	736006	736007	736008	736009	736010	736011	737005	737006	737007	737008	737009	737010	737011	738005	738006	738007	738008	738009	738010	738011	1.97088
214	2	167	178	186	4	425015	425016	425017	425018	425019	425020	425021	426015	426016	426017	426018	426019	426020	426021	427015	427016	427017	427018	427019	427020	427021	4.92784
214	2	167	178	186	4	459003	459004	459005	459006	459007	459008	459009	460003	460004	460005	460006	460007	460008	460009	461003	461004	461005	461006	461007	461008	461009	6.1598
214	2	167	178	186	4	47013	47014	47015	47016	47017	47018	47019	48013	48014	48015	48016	48017	48018	48019	49013	49014	49015	49016	49017	49018	49019	4.92784
214	2	167	178	186	5	535007	535008	535009	535010	535011	535012	535013	536007	536008	536009	536010	536011	536012	536013	537007	537008	537009	537010	537011	537012	537013	7.83391
214	2	167	178	186	5	511003	511004	511005	511006	511007	511008	511009	512003	512004	512005	512006	512007	512008	512009	513003	513004	513005	513006	513007	513008	513009	4.70035
214	2	167	178	186	5	555007	555008	555009	555010	555011	555012	555013	556007	556008	556009	556010	556011	556012	556013	557007	557008	557009	557010	557011	557012	557013	6.26713
214	2	167	178	186	6	659003	659004	659005	659006	659007	659008	659009	660003	660004	660005	660006	660007	660008	660009	661003	661004	661005	661006	661007	661008	661009	1.30096
214	2	167	178	186	6	67013	67014	67015	67016	67017	67018	67019	68013	68014	68015	68016	68017	68018	68019	69013	69014	69015	69016	69017	69018	69019	1.30096
214	2	167	178	186	6	625015	625016	625017	625018	625019	625020	625021	626015	626016	626017	626018	626019	626020	626021	627015	627016	627017	627018	627019	627020	627021	1.30096
214	2	167	178	186	7	755007	755008	755009	755010	755011	755012	755013	756007	756008	756009	756010	756011	756012	756013	757007	757008	757009	757010	757011	757012	757013	1.97088
214	2	167	178	186	7	711003	711004	711005	711006	711007	711008	711009	712003	712004	712005	712006	712007	712008	712009	713003	713004	713005	713006	713007	713008	713009	0.985442
214	2	167	178	186	7	735007	735008	735009	735010	735011	735012	735013	736007	736008	736009	736010	736011	736012	736013	737007	737008	737009	737010	737011	737012	737013	0.985442
215	3	167	178	186	4	453007	453008	453009	453010	453011	453012	453013	454007	454008	454009	454010	454011	454012	454013	455007	455008	455009	455010	455011	455012	455013	7.39176
215	3	167	178	186	4	439002	439003	439004	439005	439006	439007	439008	440002	440003	440004	440005	440006	440007	440008	441002	441003	441004	441005	441006	441007	441008	4.92784
215	3	167	178	186	4	48014	48015	48016	48017	48018	48019	48020	49014	49015	49016	49017	49018	49019	49020	410014	410015	410016	410017	410018	410019	410020	4.92784
215	3	167	178	186	5	549006	549007	549008	549009	549010	549011	549012	550006	550007	550008	550009	550010	550011	550012	551006	551007	551008	551009	551010	551011	551012	6.26713
215	3	167	178	186	5	522009	522010	522011	522012	522013	522014	522015	523009	523010	523011	523012	523013	523014	523015	524009	524010	524011	524012	524013	524014	524015	6.26713
215	3	167	178	186	5	513003	513004	513005	513006	513007	513008	513009	514003	514004	514005	514006	514007	514008	514009	515003	515004	515005	515006	515007	515008	515009	4.70035
215	3	167	178	186	6	653007	653008	653009	653010	653011	653012	653013	654007	654008	654009	654010	654011	654012	654013	655007	655008	655009	655010	655011	655012	655013	0.650479
215	3	167	178	186	6	68014	68015	68016	68017	68018	68019	68020	69014	69015	69016	69017	69018	69019	69020	610014	610015	610016	610017	610018	610019	610020	0.650479
215	3	167	178	186	6	639002	639003	639004	639005	639006	639007	639008	640002	640003	640004	640005	640006	640007	640008	641002	641003	641004	641005	641006	641007	641008	1.30096
215	3	167	178	186	7	713003	713004	713005	713006	713007	713008	713009	714003	714004	714005	714006	714007	714008	714009	715003	715004	715005	715006	715007	715008	715009	1.97088
215	3	167	178	186	7	749006	749007	749008	749009	749010	749011	749012	750006	750007	750008	750009	750010	750011	750012	751006	751007	751008	751009	751010	751011	751012	1.97088
215	3	167	178	186	7	722009	722010	722011	722012	722013	722014	722015	723009	723010	723011	723012	723013	723014	723015	724009	724010	724011	724012	724013	724014	724015	0.985442
217	5	167	178	188	4	445010	445011	445012	445013	445014	445015	445016	446010	446011	446012	446013	446014	446015	446016	447010	447011	447012	447013	447014	447015	447016	7.39176
217	5	167	178	188	4	427014	427015	427016	427017	427018	427019	427020	428014	428015	428016	428017	428018	428019	428020	429014	429015	429016	429017	429018	429019	429020	6.1598
217	5	167	178	188	4	48015	48016	48017	48018	48019	48020	48021	49015	49016	49017	49018	49019	49020	49021	410015	410016	410017	410018	410019	410020	410021	4.92784
217	5	167	178	188	5	539999	540000	540001	540002	540003	540004	540005	540999	541000	541001	541002	541003	541004	541005	541999	542000	542001	542002	542003	542004	542005	6.26713
217	5	167	178	188	5	513004	513005	513006	513007	513008	513009	513010	514004	514005	514006	514007	514008	514009	514010	515004	515005	515006	515007	515008	515009	515010	6.26713
217	5	167	178	188	5	524000	524001	524002	524003	524004	524005	524006	525000	525001	525002	525003	525004	525005	525006	526000	526001	526002	526003	526004	526005	526006	4.70035
217	5	167	178	188	6	627014	627015	627016	627017	627018	627019	627020	628014	628015	628016	628017	628018	628019	628020	629014	629015	629016	629017	629018	629019	629020	1.30096
217	5	167	178	188	6	68015	68016	68017	68018	68019	68020	68021	69015	69016	69017	69018	69019	69020	69021	610015	610016	610017	610018	610019	610020	610021	0.650479
217	5	167	178	188	6	645010	645011	645012	645013	645014	645015	645016	646010	646011	646012	646013	646014	646015	646016	647010	647011	647012	647013	647014	647015	647016	0.650479
217	5	167	178	188	7	713004	713005	713006	713007	713008	713009	713010	714004	714005	714006	714007	714008	714009	714010	715004	715005	715006	715007	715008	715009	715010	0.985442
217	5	167	178	188	7	739999	740000	740001	740002	740003	740004	740005	740999	741000	741001	741002	741003	741004	741005	741999	742000	742001	742002	742003	742004	742005	1.97088
217	5	167	178	188	7	724000	724001	724002	724003	724004	724005	724006	725000	725001	725002	725003	725004	725005	725006	726000	726001	726002	726003	726004	726005	726006	1.97088
218	1	168	179	189	4	48007	48008	48009	48010	48011	48012	48013	49007	49008	49009	49010	49011	49012	49013	410007	410008	410009	410010	410011	410012	410013	4.92784
218	1	168	179	189	4	422003	422004	422005	422006	422007	422008	422009	423003	423004	423005	423006	423007	423008	423009	424003	424004	424005	424006	424007	424008	424009	4.92784
218	1	168	179	189	4	449011	449012	449013	449014	449015	449016	449017	450011	450012	450013	450014	450015	450016	450017	451011	451012	451013	451014	451015	451016	451017	7.39176
218	1	168	179	189	4	49013	49014	49015	49016	49017	49018	49019	410013	410014	410015	410016	410017	410018	410019	411013	411014	411015	411016	411017	411018	411019	6.1598
218	1	168	179	189	4	459012	459013	459014	459015	459016	459017	459018	460012	460013	460014	460015	460016	460017	460018	461012	461013	461014	461015	461016	461017	461018	6.1598
218	1	168	179	189	4	435001	435002	435003	435004	435005	435006	435007	436001	436002	436003	436004	436005	436006	436007	437001	437002	437003	437004	437005	437006	437007	4.92784
218	1	168	179	189	5	537003	537004	537005	537006	537007	537008	537009	538003	538004	538005	538006	538007	538008	538009	539003	539004	539005	539006	539007	539008	539009	6.26713
218	1	168	179	189	5	514002	514003	514004	514005	514006	514007	514008	515002	515003	515004	515005	515006	515007	515008	516002	516003	516004	516005	516006	516007	516008	6.26713
218	1	168	179	189	5	556015	556016	556017	556018	556019	556020	556021	557015	557016	557017	557018	557019	557020	557021	558015	558016	558017	558018	558019	558020	558021	6.26713
218	1	168	179	189	6	649011	649012	649013	649014	649015	649016	649017	650011	650012	650013	650014	650015	650016	650017	651011	651012	651013	651014	651015	651016	651017	1.30096
218	1	168	179	189	6	622003	622004	622005	622006	622007	622008	622009	623003	623004	623005	623006	623007	623008	623009	624003	624004	624005	624006	624007	624008	624009	1.30096
218	1	168	179	189	6	68007	68008	68009	68010	68011	68012	68013	69007	69008	69009	69010	69011	69012	69013	610007	610008	610009	610010	610011	610012	610013	1.30096
218	1	168	179	189	6	659012	659013	659014	659015	659016	659017	659018	660012	660013	660014	660015	660016	660017	660018	661012	661013	661014	661015	661016	661017	661018	1.30096
218	1	168	179	189	6	635001	635002	635003	635004	635005	635006	635007	636001	636002	636003	636004	636005	636006	636007	637001	637002	637003	637004	637005	637006	637007	1.30096
218	1	168	179	189	6	69013	69014	69015	69016	69017	69018	69019	610013	610014	610015	610016	610017	610018	610019	611013	611014	611015	611016	611017	611018	611019	0.650479
218	1	168	179	189	7	737003	737004	737005	737006	737007	737008	737009	738003	738004	738005	738006	738007	738008	738009	739003	739004	739005	739006	739007	739008	739009	0.985442
218	1	168	179	189	7	756015	756016	756017	756018	756019	756020	756021	757015	757016	757017	757018	757019	757020	757021	758015	758016	758017	758018	758019	758020	758021	2.95633
218	1	168	179	189	7	714002	714003	714004	714005	714006	714007	714008	715002	715003	715004	715005	715006	715007	715008	716002	716003	716004	716005	716006	716007	716008	0.985442
219	1	169	180	190	4	440014	440015	440016	440017	440018	440019	440020	441014	441015	441016	441017	441018	441019	441020	442014	442015	442016	442017	442018	442019	442020	6.1598
219	1	169	180	190	4	48008	48009	48010	48011	48012	48013	48014	49008	49009	49010	49011	49012	49013	49014	410008	410009	410010	410011	410012	410013	410014	3.69588
219	1	169	180	190	4	419999	420000	420001	420002	420003	420004	420005	420999	421000	421001	421002	421003	421004	421005	421999	422000	422001	422002	422003	422004	422005	4.92784
219	1	169	180	190	6	619999	620000	620001	620002	620003	620004	620005	620999	621000	621001	621002	621003	621004	621005	621999	622000	622001	622002	622003	622004	622005	1.30096
219	1	169	180	190	6	640014	640015	640016	640017	640018	640019	640020	641014	641015	641016	641017	641018	641019	641020	642014	642015	642016	642017	642018	642019	642020	0.650479
219	1	169	180	190	6	68008	68009	68010	68011	68012	68013	68014	69008	69009	69010	69011	69012	69013	69014	610008	610009	610010	610011	610012	610013	610014	0.650479
220	1	168	180	191	4	444009	444010	444011	444012	444013	444014	444015	445009	445010	445011	445012	445013	445014	445015	446009	446010	446011	446012	446013	446014	446015	7.39176
220	1	168	180	191	4	49007	49008	49009	49010	49011	49012	49013	410007	410008	410009	410010	410011	410012	410013	411007	411008	411009	411010	411011	411012	411013	4.92784
220	1	168	180	191	4	434007	434008	434009	434010	434011	434012	434013	435007	435008	435009	435010	435011	435012	435013	436007	436008	436009	436010	436011	436012	436013	4.92784
220	1	168	180	191	4	49014	49015	49016	49017	49018	49019	49020	410014	410015	410016	410017	410018	410019	410020	411014	411015	411016	411017	411018	411019	411020	6.1598
220	1	168	180	191	4	443010	443011	443012	443013	443014	443015	443016	444010	444011	444012	444013	444014	444015	444016	445010	445011	445012	445013	445014	445015	445016	6.1598
220	1	168	180	191	4	432003	432004	432005	432006	432007	432008	432009	433003	433004	433005	433006	433007	433008	433009	434003	434004	434005	434006	434007	434008	434009	6.1598
220	1	168	180	191	5	531016	531017	531018	531019	531020	531021	531022	532016	532017	532018	532019	532020	532021	532022	533016	533017	533018	533019	533020	533021	533022	6.26713
220	1	168	180	191	5	514003	514004	514005	514006	514007	514008	514009	515003	515004	515005	515006	515007	515008	515009	516003	516004	516005	516006	516007	516008	516009	6.26713
220	1	168	180	191	5	542999	543000	543001	543002	543003	543004	543005	543999	544000	544001	544002	544003	544004	544005	544999	545000	545001	545002	545003	545004	545005	6.26713
220	1	168	180	191	6	643010	643011	643012	643013	643014	643015	643016	644010	644011	644012	644013	644014	644015	644016	645010	645011	645012	645013	645014	645015	645016	0.650479
220	1	168	180	191	6	634007	634008	634009	634010	634011	634012	634013	635007	635008	635009	635010	635011	635012	635013	636007	636008	636009	636010	636011	636012	636013	1.95144
220	1	168	180	191	6	644009	644010	644011	644012	644013	644014	644015	645009	645010	645011	645012	645013	645014	645015	646009	646010	646011	646012	646013	646014	646015	1.95144
220	1	168	180	191	6	69007	69008	69009	69010	69011	69012	69013	610007	610008	610009	610010	610011	610012	610013	611007	611008	611009	611010	611011	611012	611013	1.95144
220	1	168	180	191	6	69014	69015	69016	69017	69018	69019	69020	610014	610015	610016	610017	610018	610019	610020	611014	611015	611016	611017	611018	611019	611020	0.650479
220	1	168	180	191	6	632003	632004	632005	632006	632007	632008	632009	633003	633004	633005	633006	633007	633008	633009	634003	634004	634005	634006	634007	634008	634009	3.2524
220	1	168	180	191	7	742999	743000	743001	743002	743003	743004	743005	743999	744000	744001	744002	744003	744004	744005	744999	745000	745001	745002	745003	745004	745005	1.97088
220	1	168	180	191	7	731016	731017	731018	731019	731020	731021	731022	732016	732017	732018	732019	732020	732021	732022	733016	733017	733018	733019	733020	733021	733022	2.95633
220	1	168	180	191	7	714003	714004	714005	714006	714007	714008	714009	715003	715004	715005	715006	715007	715008	715009	716003	716004	716005	716006	716007	716008	716009	0.985442
221	1	167	180	192	4	428998	428999	429000	429001	429002	429003	429004	429998	429999	430000	430001	430002	430003	430004	430998	430999	431000	431001	431002	431003	431004	4.92784
221	1	167	180	192	4	433002	433003	433004	433005	433006	433007	433008	434002	434003	434004	434005	434006	434007	434008	435002	435003	435004	435005	435006	435007	435008	4.92784
221	1	167	180	192	4	49008	49009	49010	49011	49012	49013	49014	410008	410009	410010	410011	410012	410013	410014	411008	411009	411010	411011	411012	411013	411014	3.69588
221	1	167	180	192	4	459013	459014	459015	459016	459017	459018	459019	460013	460014	460015	460016	460017	460018	460019	461013	461014	461015	461016	461017	461018	461019	6.1598
221	1	167	180	192	4	49015	49016	49017	49018	49019	49020	49021	410015	410016	410017	410018	410019	410020	410021	411015	411016	411017	411018	411019	411020	411021	4.92784
221	1	167	180	192	4	452002	452003	452004	452005	452006	452007	452008	453002	453003	453004	453005	453006	453007	453008	454002	454003	454004	454005	454006	454007	454008	6.1598
221	1	167	180	192	5	555002	555003	555004	555005	555006	555007	555008	556002	556003	556004	556005	556006	556007	556008	557002	557003	557004	557005	557006	557007	557008	6.26713
221	1	167	180	192	5	514004	514005	514006	514007	514008	514009	514010	515004	515005	515006	515007	515008	515009	515010	516004	516005	516006	516007	516008	516009	516010	4.70035
221	1	167	180	192	5	521005	521006	521007	521008	521009	521010	521011	522005	522006	522007	522008	522009	522010	522011	523005	523006	523007	523008	523009	523010	523011	6.26713
221	1	167	180	192	6	652002	652003	652004	652005	652006	652007	652008	653002	653003	653004	653005	653006	653007	653008	654002	654003	654004	654005	654006	654007	654008	0.650479
221	1	167	180	192	6	633002	633003	633004	633005	633006	633007	633008	634002	634003	634004	634005	634006	634007	634008	635002	635003	635004	635005	635006	635007	635008	1.30096
221	1	167	180	192	6	69015	69016	69017	69018	69019	69020	69021	610015	610016	610017	610018	610019	610020	610021	611015	611016	611017	611018	611019	611020	611021	0.650479
221	1	167	180	192	6	628998	628999	629000	629001	629002	629003	629004	629998	629999	630000	630001	630002	630003	630004	630998	630999	631000	631001	631002	631003	631004	0.650479
221	1	167	180	192	6	69008	69009	69010	69011	69012	69013	69014	610008	610009	610010	610011	610012	610013	610014	611008	611009	611010	611011	611012	611013	611014	0.650479
221	1	167	180	192	6	659013	659014	659015	659016	659017	659018	659019	660013	660014	660015	660016	660017	660018	660019	661013	661014	661015	661016	661017	661018	661019	0.650479
221	1	167	180	192	7	721005	721006	721007	721008	721009	721010	721011	722005	722006	722007	722008	722009	722010	722011	723005	723006	723007	723008	723009	723010	723011	1.97088
221	1	167	180	192	7	755002	755003	755004	755005	755006	755007	755008	756002	756003	756004	756005	756006	756007	756008	757002	757003	757004	757005	757006	757007	757008	1.97088
221	1	167	180	192	7	714004	714005	714006	714007	714008	714009	714010	715004	715005	715006	715007	715008	715009	715010	716004	716005	716006	716007	716008	716009	716010	0.985442
222	1	168	181	193	4	49009	49010	49011	49012	49013	49014	49015	410009	410010	410011	410012	410013	410014	410015	411009	411010	411011	411012	411013	411014	411015	4.92784
222	1	168	181	193	4	410013	410014	410015	410016	410017	410018	410019	411013	411014	411015	411016	411017	411018	411019	412013	412014	412015	412016	412017	412018	412019	6.1598
222	1	168	181	193	4	456000	456001	456002	456003	456004	456005	456006	457000	457001	457002	457003	457004	457005	457006	458000	458001	458002	458003	458004	458005	458006	7.39176
222	1	168	181	193	4	437998	437999	438000	438001	438002	438003	438004	438998	438999	439000	439001	439002	439003	439004	439998	439999	440000	440001	440002	440003	440004	6.1598
222	1	168	181	193	4	435005	435006	435007	435008	435009	435010	435011	436005	436006	436007	436008	436009	436010	436011	437005	437006	437007	437008	437009	437010	437011	4.92784
222	1	168	181	193	4	453013	453014	453015	453016	453017	453018	453019	454013	454014	454015	454016	454017	454018	454019	455013	455014	455015	455016	455017	455018	455019	7.39176
222	1	168	181	193	5	556006	556007	556008	556009	556010	556011	556012	557006	557007	557008	557009	557010	557011	557012	558006	558007	558008	558009	558010	558011	558012	6.26713
222	1	168	181	193	5	515002	515003	515004	515005	515006	515007	515008	516002	516003	516004	516005	516006	516007	516008	517002	517003	517004	517005	517006	517007	517008	6.26713
222	1	168	181	193	5	537009	537010	537011	537012	537013	537014	537015	538009	538010	538011	538012	538013	538014	538015	539009	539010	539011	539012	539013	539014	539015	6.26713
222	1	168	181	193	6	635005	635006	635007	635008	635009	635010	635011	636005	636006	636007	636008	636009	636010	636011	637005	637006	637007	637008	637009	637010	637011	1.95144
222	1	168	181	193	6	610013	610014	610015	610016	610017	610018	610019	611013	611014	611015	611016	611017	611018	611019	612013	612014	612015	612016	612017	612018	612019	0.650479
222	1	168	181	193	6	637998	637999	638000	638001	638002	638003	638004	638998	638999	639000	639001	639002	639003	639004	639998	639999	640000	640001	640002	640003	640004	1.30096
222	1	168	181	193	6	656000	656001	656002	656003	656004	656005	656006	657000	657001	657002	657003	657004	657005	657006	658000	658001	658002	658003	658004	658005	658006	1.30096
222	1	168	181	193	6	69009	69010	69011	69012	69013	69014	69015	610009	610010	610011	610012	610013	610014	610015	611009	611010	611011	611012	611013	611014	611015	1.30096
222	1	168	181	193	6	653013	653014	653015	653016	653017	653018	653019	654013	654014	654015	654016	654017	654018	654019	655013	655014	655015	655016	655017	655018	655019	1.30096
222	1	168	181	193	7	737009	737010	737011	737012	737013	737014	737015	738009	738010	738011	738012	738013	738014	738015	739009	739010	739011	739012	739013	739014	739015	1.97088
222	1	168	181	193	7	756006	756007	756008	756009	756010	756011	756012	757006	757007	757008	757009	757010	757011	757012	758006	758007	758008	758009	758010	758011	758012	2.95633
222	1	168	181	193	7	715002	715003	715004	715005	715006	715007	715008	716002	716003	716004	716005	716006	716007	716008	717002	717003	717004	717005	717006	717007	717008	1.97088
331	1	167	181	204	5	535011	535012	535013	535014	535015	535016	535017	536011	536012	536013	536014	536015	536016	536017	537011	537012	537013	537014	537015	537016	537017	6.26713
331	1	167	181	204	5	53006	53007	53008	53009	53010	53011	53012	54006	54007	54008	54009	54010	54011	54012	55006	55007	55008	55009	55010	55011	55012	6.26713
331	1	167	181	204	5	553013	553014	553015	553016	553017	553018	553019	554013	554014	554015	554016	554017	554018	554019	555013	555014	555015	555016	555017	555018	555019	6.26713
331	1	167	181	204	7	753013	753014	753015	753016	753017	753018	753019	754013	754014	754015	754016	754017	754018	754019	755013	755014	755015	755016	755017	755018	755019	0.985442
331	1	167	181	204	7	73006	73007	73008	73009	73010	73011	73012	74006	74007	74008	74009	74010	74011	74012	75006	75007	75008	75009	75010	75011	75012	0.985442
331	1	167	181	204	7	735011	735012	735013	735014	735015	735016	735017	736011	736012	736013	736014	736015	736016	736017	737011	737012	737013	737014	737015	737016	737017	1.97088
223	6	167	178	186	4	448999	449000	449001	449002	449003	449004	449005	449999	450000	450001	450002	450003	450004	450005	450999	451000	451001	451002	451003	451004	451005	6.1598
223	6	167	178	186	4	424012	424013	424014	424015	424016	424017	424018	425012	425013	425014	425015	425016	425017	425018	426012	426013	426014	426015	426016	426017	426018	6.1598
223	6	167	178	186	4	410014	410015	410016	410017	410018	410019	410020	411014	411015	411016	411017	411018	411019	411020	412014	412015	412016	412017	412018	412019	412020	6.1598
223	6	167	178	186	5	527009	527010	527011	527012	527013	527014	527015	528009	528010	528011	528012	528013	528014	528015	529009	529010	529011	529012	529013	529014	529015	6.26713
223	6	167	178	186	5	553003	553004	553005	553006	553007	553008	553009	554003	554004	554005	554006	554007	554008	554009	555003	555004	555005	555006	555007	555008	555009	6.26713
223	6	167	178	186	5	515003	515004	515005	515006	515007	515008	515009	516003	516004	516005	516006	516007	516008	516009	517003	517004	517005	517006	517007	517008	517009	4.70035
223	6	167	178	186	6	610014	610015	610016	610017	610018	610019	610020	611014	611015	611016	611017	611018	611019	611020	612014	612015	612016	612017	612018	612019	612020	1.30096
223	6	167	178	186	6	648999	649000	649001	649002	649003	649004	649005	649999	650000	650001	650002	650003	650004	650005	650999	651000	651001	651002	651003	651004	651005	1.30096
223	6	167	178	186	6	624012	624013	624014	624015	624016	624017	624018	625012	625013	625014	625015	625016	625017	625018	626012	626013	626014	626015	626016	626017	626018	0.650479
223	6	167	178	186	7	753003	753004	753005	753006	753007	753008	753009	754003	754004	754005	754006	754007	754008	754009	755003	755004	755005	755006	755007	755008	755009	3.94177
223	6	167	178	186	7	715003	715004	715005	715006	715007	715008	715009	716003	716004	716005	716006	716007	716008	716009	717003	717004	717005	717006	717007	717008	717009	0.985442
223	6	167	178	186	7	727009	727010	727011	727012	727013	727014	727015	728009	728010	728011	728012	728013	728014	728015	729009	729010	729011	729012	729013	729014	729015	0.985442
224	7	167	178	186	4	436001	436002	436003	436004	436005	436006	436007	437001	437002	437003	437004	437005	437006	437007	438001	438002	438003	438004	438005	438006	438007	6.1598
224	7	167	178	186	4	411013	411014	411015	411016	411017	411018	411019	412013	412014	412015	412016	412017	412018	412019	413013	413014	413015	413016	413017	413018	413019	4.92784
224	7	167	178	186	4	457007	457008	457009	457010	457011	457012	457013	458007	458008	458009	458010	458011	458012	458013	459007	459008	459009	459010	459011	459012	459013	7.39176
224	7	167	178	186	5	537016	537017	537018	537019	537020	537021	537022	538016	538017	538018	538019	538020	538021	538022	539016	539017	539018	539019	539020	539021	539022	6.26713
224	7	167	178	186	5	515004	515005	515006	515007	515008	515009	515010	516004	516005	516006	516007	516008	516009	516010	517004	517005	517006	517007	517008	517009	517010	6.26713
224	7	167	178	186	5	542002	542003	542004	542005	542006	542007	542008	543002	543003	543004	543005	543006	543007	543008	544002	544003	544004	544005	544006	544007	544008	6.26713
224	7	167	178	186	6	657007	657008	657009	657010	657011	657012	657013	658007	658008	658009	658010	658011	658012	658013	659007	659008	659009	659010	659011	659012	659013	1.30096
224	7	167	178	186	6	611013	611014	611015	611016	611017	611018	611019	612013	612014	612015	612016	612017	612018	612019	613013	613014	613015	613016	613017	613018	613019	0.650479
224	7	167	178	186	6	636001	636002	636003	636004	636005	636006	636007	637001	637002	637003	637004	637005	637006	637007	638001	638002	638003	638004	638005	638006	638007	1.30096
224	7	167	178	186	7	737016	737017	737018	737019	737020	737021	737022	738016	738017	738018	738019	738020	738021	738022	739016	739017	739018	739019	739020	739021	739022	1.97088
224	7	167	178	186	7	742002	742003	742004	742005	742006	742007	742008	743002	743003	743004	743005	743006	743007	743008	744002	744003	744004	744005	744006	744007	744008	1.97088
224	7	167	178	186	7	715004	715005	715006	715007	715008	715009	715010	716004	716005	716006	716007	716008	716009	716010	717004	717005	717006	717007	717008	717009	717010	0.985442
225	8	167	180	192	4	434001	434002	434003	434004	434005	434006	434007	435001	435002	435003	435004	435005	435006	435007	436001	436002	436003	436004	436005	436006	436007	4.92784
225	8	167	180	192	4	410007	410008	410009	410010	410011	410012	410013	411007	411008	411009	411010	411011	411012	411013	412007	412008	412009	412010	412011	412012	412013	6.1598
225	8	167	180	192	4	456010	456011	456012	456013	456014	456015	456016	457010	457011	457012	457013	457014	457015	457016	458010	458011	458012	458013	458014	458015	458016	7.39176
225	8	167	180	192	6	634001	634002	634003	634004	634005	634006	634007	635001	635002	635003	635004	635005	635006	635007	636001	636002	636003	636004	636005	636006	636007	1.30096
225	8	167	180	192	6	610007	610008	610009	610010	610011	610012	610013	611007	611008	611009	611010	611011	611012	611013	612007	612008	612009	612010	612011	612012	612013	0.650479
225	8	167	180	192	6	656010	656011	656012	656013	656014	656015	656016	657010	657011	657012	657013	657014	657015	657016	658010	658011	658012	658013	658014	658015	658016	0.650479
226	8	170	178	194	4	410008	410009	410010	410011	410012	410013	410014	411008	411009	411010	411011	411012	411013	411014	412008	412009	412010	412011	412012	412013	412014	4.92784
226	8	170	178	194	4	448005	448006	448007	448008	448009	448010	448011	449005	449006	449007	449008	449009	449010	449011	450005	450006	450007	450008	450009	450010	450011	7.39176
226	8	170	178	194	4	437012	437013	437014	437015	437016	437017	437018	438012	438013	438014	438015	438016	438017	438018	439012	439013	439014	439015	439016	439017	439018	4.92784
226	8	170	178	194	6	648005	648006	648007	648008	648009	648010	648011	649005	649006	649007	649008	649009	649010	649011	650005	650006	650007	650008	650009	650010	650011	0.650479
226	8	170	178	194	6	637012	637013	637014	637015	637016	637017	637018	638012	638013	638014	638015	638016	638017	638018	639012	639013	639014	639015	639016	639017	639018	0.650479
226	8	170	178	194	6	610008	610009	610010	610011	610012	610013	610014	611008	611009	611010	611011	611012	611013	611014	612008	612009	612010	612011	612012	612013	612014	0.650479
227	9	167	180	192	4	433008	433009	433010	433011	433012	433013	433014	434008	434009	434010	434011	434012	434013	434014	435008	435009	435010	435011	435012	435013	435014	6.1598
227	9	167	180	192	4	446006	446007	446008	446009	446010	446011	446012	447006	447007	447008	447009	447010	447011	447012	448006	448007	448008	448009	448010	448011	448012	7.39176
227	9	167	180	192	4	410009	410010	410011	410012	410013	410014	410015	411009	411010	411011	411012	411013	411014	411015	412009	412010	412011	412012	412013	412014	412015	6.1598
227	9	167	180	192	6	633008	633009	633010	633011	633012	633013	633014	634008	634009	634010	634011	634012	634013	634014	635008	635009	635010	635011	635012	635013	635014	1.30096
227	9	167	180	192	6	610009	610010	610011	610012	610013	610014	610015	611009	611010	611011	611012	611013	611014	611015	612009	612010	612011	612012	612013	612014	612015	1.30096
227	9	167	180	192	6	646006	646007	646008	646009	646010	646011	646012	647006	647007	647008	647009	647010	647011	647012	648006	648007	648008	648009	648010	648011	648012	1.30096
228	10	167	180	192	4	411008	411009	411010	411011	411012	411013	411014	412008	412009	412010	412011	412012	412013	412014	413008	413009	413010	413011	413012	413013	413014	6.1598
228	10	167	180	192	4	451000	451001	451002	451003	451004	451005	451006	452000	452001	452002	452003	452004	452005	452006	453000	453001	453002	453003	453004	453005	453006	6.1598
228	10	167	180	192	4	423005	423006	423007	423008	423009	423010	423011	424005	424006	424007	424008	424009	424010	424011	425005	425006	425007	425008	425009	425010	425011	6.1598
228	10	167	180	192	6	651000	651001	651002	651003	651004	651005	651006	652000	652001	652002	652003	652004	652005	652006	653000	653001	653002	653003	653004	653005	653006	1.95144
228	10	167	180	192	6	623005	623006	623007	623008	623009	623010	623011	624005	624006	624007	624008	624009	624010	624011	625005	625006	625007	625008	625009	625010	625011	3.2524
228	10	167	180	192	6	611008	611009	611010	611011	611012	611013	611014	612008	612009	612010	612011	612012	612013	612014	613008	613009	613010	613011	613012	613013	613014	1.30096
229	11	167	180	192	4	452011	452012	452013	452014	452015	452016	452017	453011	453012	453013	453014	453015	453016	453017	454011	454012	454013	454014	454015	454016	454017	6.1598
229	11	167	180	192	4	429009	429010	429011	429012	429013	429014	429015	430009	430010	430011	430012	430013	430014	430015	431009	431010	431011	431012	431013	431014	431015	4.92784
229	11	167	180	192	4	411009	411010	411011	411012	411013	411014	411015	412009	412010	412011	412012	412013	412014	412015	413009	413010	413011	413012	413013	413014	413015	6.1598
229	11	167	180	192	6	652011	652012	652013	652014	652015	652016	652017	653011	653012	653013	653014	653015	653016	653017	654011	654012	654013	654014	654015	654016	654017	0.650479
229	11	167	180	192	6	611009	611010	611011	611012	611013	611014	611015	612009	612010	612011	612012	612013	612014	612015	613009	613010	613011	613012	613013	613014	613015	1.30096
229	11	167	180	192	6	629009	629010	629011	629012	629013	629014	629015	630009	630010	630011	630012	630013	630014	630015	631009	631010	631011	631012	631013	631014	631015	1.30096
230	12	167	180	192	4	455998	455999	456000	456001	456002	456003	456004	456998	456999	457000	457001	457002	457003	457004	457998	457999	458000	458001	458002	458003	458004	6.1598
230	12	167	180	192	4	412007	412008	412009	412010	412011	412012	412013	413007	413008	413009	413010	413011	413012	413013	414007	414008	414009	414010	414011	414012	414013	6.1598
230	12	167	180	192	4	430007	430008	430009	430010	430011	430012	430013	431007	431008	431009	431010	431011	431012	431013	432007	432008	432009	432010	432011	432012	432013	6.1598
230	12	167	180	192	6	630007	630008	630009	630010	630011	630012	630013	631007	631008	631009	631010	631011	631012	631013	632007	632008	632009	632010	632011	632012	632013	1.30096
230	12	167	180	192	6	612007	612008	612009	612010	612011	612012	612013	613007	613008	613009	613010	613011	613012	613013	614007	614008	614009	614010	614011	614012	614013	0.650479
230	12	167	180	192	6	655998	655999	656000	656001	656002	656003	656004	656998	656999	657000	657001	657002	657003	657004	657998	657999	658000	658001	658002	658003	658004	0.650479
231	12	167	182	195	4	446003	446004	446005	446006	446007	446008	446009	447003	447004	447005	447006	447007	447008	447009	448003	448004	448005	448006	448007	448008	448009	7.39176
231	12	167	182	195	4	433014	433015	433016	433017	433018	433019	433020	434014	434015	434016	434017	434018	434019	434020	435014	435015	435016	435017	435018	435019	435020	6.1598
231	12	167	182	195	4	412008	412009	412010	412011	412012	412013	412014	413008	413009	413010	413011	413012	413013	413014	414008	414009	414010	414011	414012	414013	414014	6.1598
231	12	167	182	195	6	633014	633015	633016	633017	633018	633019	633020	634014	634015	634016	634017	634018	634019	634020	635014	635015	635016	635017	635018	635019	635020	1.30096
231	12	167	182	195	6	646003	646004	646005	646006	646007	646008	646009	647003	647004	647005	647006	647007	647008	647009	648003	648004	648005	648006	648007	648008	648009	0.650479
231	12	167	182	195	6	612008	612009	612010	612011	612012	612013	612014	613008	613009	613010	613011	613012	613013	613014	614008	614009	614010	614011	614012	614013	614014	1.30096
232	13	167	180	192	4	446012	446013	446014	446015	446016	446017	446018	447012	447013	447014	447015	447016	447017	447018	448012	448013	448014	448015	448016	448017	448018	7.39176
232	13	167	180	192	4	413007	413008	413009	413010	413011	413012	413013	414007	414008	414009	414010	414011	414012	414013	415007	415008	415009	415010	415011	415012	415013	4.92784
232	13	167	180	192	4	427002	427003	427004	427005	427006	427007	427008	428002	428003	428004	428005	428006	428007	428008	429002	429003	429004	429005	429006	429007	429008	4.92784
232	13	167	180	192	6	646012	646013	646014	646015	646016	646017	646018	647012	647013	647014	647015	647016	647017	647018	648012	648013	648014	648015	648016	648017	648018	1.30096
232	13	167	180	192	6	613007	613008	613009	613010	613011	613012	613013	614007	614008	614009	614010	614011	614012	614013	615007	615008	615009	615010	615011	615012	615013	0.650479
232	13	167	180	192	6	627002	627003	627004	627005	627006	627007	627008	628002	628003	628004	628005	628006	628007	628008	629002	629003	629004	629005	629006	629007	629008	1.30096
233	13	167	182	195	4	413008	413009	413010	413011	413012	413013	413014	414008	414009	414010	414011	414012	414013	414014	415008	415009	415010	415011	415012	415013	415014	4.92784
233	13	167	182	195	4	446011	446012	446013	446014	446015	446016	446017	447011	447012	447013	447014	447015	447016	447017	448011	448012	448013	448014	448015	448016	448017	6.1598
233	13	167	182	195	4	434015	434016	434017	434018	434019	434020	434021	435015	435016	435017	435018	435019	435020	435021	436015	436016	436017	436018	436019	436020	436021	4.92784
233	13	167	182	195	6	613008	613009	613010	613011	613012	613013	613014	614008	614009	614010	614011	614012	614013	614014	615008	615009	615010	615011	615012	615013	615014	1.95144
233	13	167	182	195	6	634015	634016	634017	634018	634019	634020	634021	635015	635016	635017	635018	635019	635020	635021	636015	636016	636017	636018	636019	636020	636021	0.650479
233	13	167	182	195	6	646011	646012	646013	646014	646015	646016	646017	647011	647012	647013	647014	647015	647016	647017	648011	648012	648013	648014	648015	648016	648017	1.30096
234	14	167	180	192	4	438002	438003	438004	438005	438006	438007	438008	439002	439003	439004	439005	439006	439007	439008	440002	440003	440004	440005	440006	440007	440008	6.1598
234	14	167	180	192	4	452012	452013	452014	452015	452016	452017	452018	453012	453013	453014	453015	453016	453017	453018	454012	454013	454014	454015	454016	454017	454018	6.1598
234	14	167	180	192	4	413009	413010	413011	413012	413013	413014	413015	414009	414010	414011	414012	414013	414014	414015	415009	415010	415011	415012	415013	415014	415015	4.92784
234	14	167	180	192	6	652012	652013	652014	652015	652016	652017	652018	653012	653013	653014	653015	653016	653017	653018	654012	654013	654014	654015	654016	654017	654018	0.650479
234	14	167	180	192	6	638002	638003	638004	638005	638006	638007	638008	639002	639003	639004	639005	639006	639007	639008	640002	640003	640004	640005	640006	640007	640008	0.650479
234	14	167	180	192	6	613009	613010	613011	613012	613013	613014	613015	614009	614010	614011	614012	614013	614014	614015	615009	615010	615011	615012	615013	615014	615015	1.30096
235	14	167	182	195	4	433009	433010	433011	433012	433013	433014	433015	434009	434010	434011	434012	434013	434014	434015	435009	435010	435011	435012	435013	435014	435015	4.92784
235	14	167	182	195	4	451004	451005	451006	451007	451008	451009	451010	452004	452005	452006	452007	452008	452009	452010	453004	453005	453006	453007	453008	453009	453010	6.1598
235	14	167	182	195	4	414007	414008	414009	414010	414011	414012	414013	415007	415008	415009	415010	415011	415012	415013	416007	416008	416009	416010	416011	416012	416013	3.69588
235	14	167	182	195	6	633009	633010	633011	633012	633013	633014	633015	634009	634010	634011	634012	634013	634014	634015	635009	635010	635011	635012	635013	635014	635015	1.95144
235	14	167	182	195	6	651004	651005	651006	651007	651008	651009	651010	652004	652005	652006	652007	652008	652009	652010	653004	653005	653006	653007	653008	653009	653010	0.650479
235	14	167	182	195	6	614007	614008	614009	614010	614011	614012	614013	615007	615008	615009	615010	615011	615012	615013	616007	616008	616009	616010	616011	616012	616013	0.650479
236	15	167	180	192	4	414008	414009	414010	414011	414012	414013	414014	415008	415009	415010	415011	415012	415013	415014	416008	416009	416010	416011	416012	416013	416014	4.92784
236	15	167	180	192	4	430006	430007	430008	430009	430010	430011	430012	431006	431007	431008	431009	431010	431011	431012	432006	432007	432008	432009	432010	432011	432012	4.92784
236	15	167	180	192	4	457999	458000	458001	458002	458003	458004	458005	458999	459000	459001	459002	459003	459004	459005	459999	460000	460001	460002	460003	460004	460005	7.39176
236	15	167	180	192	6	630006	630007	630008	630009	630010	630011	630012	631006	631007	631008	631009	631010	631011	631012	632006	632007	632008	632009	632010	632011	632012	0.650479
236	15	167	180	192	6	657999	658000	658001	658002	658003	658004	658005	658999	659000	659001	659002	659003	659004	659005	659999	660000	660001	660002	660003	660004	660005	1.30096
236	15	167	180	192	6	614008	614009	614010	614011	614012	614013	614014	615008	615009	615010	615011	615012	615013	615014	616008	616009	616010	616011	616012	616013	616014	0.650479
237	15	167	182	195	4	422001	422002	422003	422004	422005	422006	422007	423001	423002	423003	423004	423005	423006	423007	424001	424002	424003	424004	424005	424006	424007	6.1598
237	15	167	182	195	4	414009	414010	414011	414012	414013	414014	414015	415009	415010	415011	415012	415013	415014	415015	416009	416010	416011	416012	416013	416014	416015	4.92784
237	15	167	182	195	4	447001	447002	447003	447004	447005	447006	447007	448001	448002	448003	448004	448005	448006	448007	449001	449002	449003	449004	449005	449006	449007	6.1598
237	15	167	182	195	6	614009	614010	614011	614012	614013	614014	614015	615009	615010	615011	615012	615013	615014	615015	616009	616010	616011	616012	616013	616014	616015	0.650479
237	15	167	182	195	6	647001	647002	647003	647004	647005	647006	647007	648001	648002	648003	648004	648005	648006	648007	649001	649002	649003	649004	649005	649006	649007	0.650479
237	15	167	182	195	6	622001	622002	622003	622004	622005	622006	622007	623001	623002	623003	623004	623005	623006	623007	624001	624002	624003	624004	624005	624006	624007	0.650479
238	16	167	182	195	4	458000	458001	458002	458003	458004	458005	458006	459000	459001	459002	459003	459004	459005	459006	460000	460001	460002	460003	460004	460005	460006	7.39176
238	16	167	182	195	4	439011	439012	439013	439014	439015	439016	439017	440011	440012	440013	440014	440015	440016	440017	441011	441012	441013	441014	441015	441016	441017	4.92784
238	16	167	182	195	4	415007	415008	415009	415010	415011	415012	415013	416007	416008	416009	416010	416011	416012	416013	417007	417008	417009	417010	417011	417012	417013	6.1598
238	16	167	182	195	6	615007	615008	615009	615010	615011	615012	615013	616007	616008	616009	616010	616011	616012	616013	617007	617008	617009	617010	617011	617012	617013	1.30096
238	16	167	182	195	6	658000	658001	658002	658003	658004	658005	658006	659000	659001	659002	659003	659004	659005	659006	660000	660001	660002	660003	660004	660005	660006	1.30096
238	16	167	182	195	6	639011	639012	639013	639014	639015	639016	639017	640011	640012	640013	640014	640015	640016	640017	641011	641012	641013	641014	641015	641016	641017	1.30096
239	17	167	182	195	4	415008	415009	415010	415011	415012	415013	415014	416008	416009	416010	416011	416012	416013	416014	417008	417009	417010	417011	417012	417013	417014	4.92784
239	17	167	182	195	4	437003	437004	437005	437006	437007	437008	437009	438003	438004	438005	438006	438007	438008	438009	439003	439004	439005	439006	439007	439008	439009	6.1598
239	17	167	182	195	4	450013	450014	450015	450016	450017	450018	450019	451013	451014	451015	451016	451017	451018	451019	452013	452014	452015	452016	452017	452018	452019	6.1598
239	17	167	182	195	6	650013	650014	650015	650016	650017	650018	650019	651013	651014	651015	651016	651017	651018	651019	652013	652014	652015	652016	652017	652018	652019	1.30096
239	17	167	182	195	6	637003	637004	637005	637006	637007	637008	637009	638003	638004	638005	638006	638007	638008	638009	639003	639004	639005	639006	639007	639008	639009	2.60192
239	17	167	182	195	6	615008	615009	615010	615011	615012	615013	615014	616008	616009	616010	616011	616012	616013	616014	617008	617009	617010	617011	617012	617013	617014	1.30096
240	18	167	182	195	4	424014	424015	424016	424017	424018	424019	424020	425014	425015	425016	425017	425018	425019	425020	426014	426015	426016	426017	426018	426019	426020	4.92784
240	18	167	182	195	4	444998	444999	445000	445001	445002	445003	445004	445998	445999	446000	446001	446002	446003	446004	446998	446999	447000	447001	447002	447003	447004	7.39176
240	18	167	182	195	4	415009	415010	415011	415012	415013	415014	415015	416009	416010	416011	416012	416013	416014	416015	417009	417010	417011	417012	417013	417014	417015	4.92784
240	18	167	182	195	6	644998	644999	645000	645001	645002	645003	645004	645998	645999	646000	646001	646002	646003	646004	646998	646999	647000	647001	647002	647003	647004	1.30096
240	18	167	182	195	6	624014	624015	624016	624017	624018	624019	624020	625014	625015	625016	625017	625018	625019	625020	626014	626015	626016	626017	626018	626019	626020	1.95144
240	18	167	182	195	6	615009	615010	615011	615012	615013	615014	615015	616009	616010	616011	616012	616013	616014	616015	617009	617010	617011	617012	617013	617014	617015	1.30096
241	19	167	182	195	4	416007	416008	416009	416010	416011	416012	416013	417007	417008	417009	417010	417011	417012	417013	418007	418008	418009	418010	418011	418012	418013	4.92784
241	19	167	182	195	4	426010	426011	426012	426013	426014	426015	426016	427010	427011	427012	427013	427014	427015	427016	428010	428011	428012	428013	428014	428015	428016	6.1598
241	19	167	182	195	4	449000	449001	449002	449003	449004	449005	449006	450000	450001	450002	450003	450004	450005	450006	451000	451001	451002	451003	451004	451005	451006	7.39176
241	19	167	182	195	6	649000	649001	649002	649003	649004	649005	649006	650000	650001	650002	650003	650004	650005	650006	651000	651001	651002	651003	651004	651005	651006	1.30096
241	19	167	182	195	6	626010	626011	626012	626013	626014	626015	626016	627010	627011	627012	627013	627014	627015	627016	628010	628011	628012	628013	628014	628015	628016	0.650479
241	19	167	182	195	6	616007	616008	616009	616010	616011	616012	616013	617007	617008	617009	617010	617011	617012	617013	618007	618008	618009	618010	618011	618012	618013	1.30096
242	20	171	180	196	4	458999	459000	459001	459002	459003	459004	459005	459999	460000	460001	460002	460003	460004	460005	460999	461000	461001	461002	461003	461004	461005	6.1598
242	20	171	180	196	4	433012	433013	433014	433015	433016	433017	433018	434012	434013	434014	434015	434016	434017	434018	435012	435013	435014	435015	435016	435017	435018	4.92784
242	20	171	180	196	4	416008	416009	416010	416011	416012	416013	416014	417008	417009	417010	417011	417012	417013	417014	418008	418009	418010	418011	418012	418013	418014	4.92784
242	20	171	180	196	6	616008	616009	616010	616011	616012	616013	616014	617008	617009	617010	617011	617012	617013	617014	618008	618009	618010	618011	618012	618013	618014	1.95144
242	20	171	180	196	6	658999	659000	659001	659002	659003	659004	659005	659999	660000	660001	660002	660003	660004	660005	660999	661000	661001	661002	661003	661004	661005	2.60192
242	20	171	180	196	6	633012	633013	633014	633015	633016	633017	633018	634012	634013	634014	634015	634016	634017	634018	635012	635013	635014	635015	635016	635017	635018	1.30096
243	21	171	180	196	4	416009	416010	416011	416012	416013	416014	416015	417009	417010	417011	417012	417013	417014	417015	418009	418010	418011	418012	418013	418014	418015	6.1598
243	21	171	180	196	4	456998	456999	457000	457001	457002	457003	457004	457998	457999	458000	458001	458002	458003	458004	458998	458999	459000	459001	459002	459003	459004	6.1598
243	21	171	180	196	4	432002	432003	432004	432005	432006	432007	432008	433002	433003	433004	433005	433006	433007	433008	434002	434003	434004	434005	434006	434007	434008	4.92784
243	21	171	180	196	6	632002	632003	632004	632005	632006	632007	632008	633002	633003	633004	633005	633006	633007	633008	634002	634003	634004	634005	634006	634007	634008	1.30096
243	21	171	180	196	6	656998	656999	657000	657001	657002	657003	657004	657998	657999	658000	658001	658002	658003	658004	658998	658999	659000	659001	659002	659003	659004	1.30096
243	21	171	180	196	6	616009	616010	616011	616012	616013	616014	616015	617009	617010	617011	617012	617013	617014	617015	618009	618010	618011	618012	618013	618014	618015	1.30096
244	22	171	180	196	4	451009	451010	451011	451012	451013	451014	451015	452009	452010	452011	452012	452013	452014	452015	453009	453010	453011	453012	453013	453014	453015	6.1598
244	22	171	180	196	4	425004	425005	425006	425007	425008	425009	425010	426004	426005	426006	426007	426008	426009	426010	427004	427005	427006	427007	427008	427009	427010	6.1598
244	22	171	180	196	4	417007	417008	417009	417010	417011	417012	417013	418007	418008	418009	418010	418011	418012	418013	419007	419008	419009	419010	419011	419012	419013	4.92784
244	22	171	180	196	6	651009	651010	651011	651012	651013	651014	651015	652009	652010	652011	652012	652013	652014	652015	653009	653010	653011	653012	653013	653014	653015	0.650479
244	22	171	180	196	6	625004	625005	625006	625007	625008	625009	625010	626004	626005	626006	626007	626008	626009	626010	627004	627005	627006	627007	627008	627009	627010	1.30096
244	22	171	180	196	6	617007	617008	617009	617010	617011	617012	617013	618007	618008	618009	618010	618011	618012	618013	619007	619008	619009	619010	619011	619012	619013	0.650479
245	23	171	180	196	4	438009	438010	438011	438012	438013	438014	438015	439009	439010	439011	439012	439013	439014	439015	440009	440010	440011	440012	440013	440014	440015	4.92784
245	23	171	180	196	4	454010	454011	454012	454013	454014	454015	454016	455010	455011	455012	455013	455014	455015	455016	456010	456011	456012	456013	456014	456015	456016	6.1598
245	23	171	180	196	4	417008	417009	417010	417011	417012	417013	417014	418008	418009	418010	418011	418012	418013	418014	419008	419009	419010	419011	419012	419013	419014	4.92784
245	23	171	180	196	6	617008	617009	617010	617011	617012	617013	617014	618008	618009	618010	618011	618012	618013	618014	619008	619009	619010	619011	619012	619013	619014	0.650479
245	23	171	180	196	6	654010	654011	654012	654013	654014	654015	654016	655010	655011	655012	655013	655014	655015	655016	656010	656011	656012	656013	656014	656015	656016	0.650479
245	23	171	180	196	6	638009	638010	638011	638012	638013	638014	638015	639009	639010	639011	639012	639013	639014	639015	640009	640010	640011	640012	640013	640014	640015	0.650479
246	24	171	180	196	4	417009	417010	417011	417012	417013	417014	417015	418009	418010	418011	418012	418013	418014	418015	419009	419010	419011	419012	419013	419014	419015	4.92784
246	24	171	180	196	4	434999	435000	435001	435002	435003	435004	435005	435999	436000	436001	436002	436003	436004	436005	436999	437000	437001	437002	437003	437004	437005	4.92784
246	24	171	180	196	4	449004	449005	449006	449007	449008	449009	449010	450004	450005	450006	450007	450008	450009	450010	451004	451005	451006	451007	451008	451009	451010	6.1598
246	24	171	180	196	6	617009	617010	617011	617012	617013	617014	617015	618009	618010	618011	618012	618013	618014	618015	619009	619010	619011	619012	619013	619014	619015	0.650479
246	24	171	180	196	6	649004	649005	649006	649007	649008	649009	649010	650004	650005	650006	650007	650008	650009	650010	651004	651005	651006	651007	651008	651009	651010	0.650479
[truncated: 1,402 more rows]
